# Supplementary material for: N-Benzyl­pyridine-2-sulfonamide
Source: Acta Crystallogr Sect E Struct Rep Online. 2009 May 29;65(Pt 6):o1414. doi: 10.1107/S1600536809018054 (PMC2969775; doi:10.1107/S1600536809018054)
Supplement: Supplementary file 2 [file e-65-o1414-Isup2.hkl]

# 
# h,k,l, Fc-squared, Fo-squared, sigma(Fo-squared) and status flag 
# 
data_I
_shelx_title ' P in P-1                    New: P21/c' 
_shelx_refln_list_code          4 
_shelx_F_calc_maximum      162.72 
_exptl_crystal_F_000       520.00 
_reflns_d_resolution_high  0.8108 
 
loop_ 
 _symmetry_equiv_pos_as_xyz 
 'x, y, z' 
 '-x, y+1/2, -z+1/2' 
 '-x, -y, -z' 
 'x, -y-1/2, z-1/2' 
 
_cell_length_a    11.0990 
_cell_length_b    10.7090 
_cell_length_c     9.5130 
_cell_angle_alpha  90.000 
_cell_angle_beta   91.893 
_cell_angle_gamma  90.000 
 
_shelx_F_squared_multiplier     1.000 
 
loop_ 
 _refln_index_h 
 _refln_index_k 
 _refln_index_l 
 _refln_F_squared_calc 
 _refln_F_squared_meas 
 _refln_F_squared_sigma 
 _refln_observed_status 
   1   0   0      365.90      390.97     11.45 o 
   2   0   0        3.68        4.54      0.59 o 
   3   0   0      126.27      111.71      4.14 o 
   4   0   0       15.94       18.35      1.58 o 
   5   0   0      819.01      980.10     29.41 o 
   6   0   0       95.21       93.39      2.89 o 
   7   0   0      366.80      388.14     15.49 o 
   8   0   0        1.40        1.66      0.66 o 
   9   0   0       10.41       10.07      1.97 o 
  10   0   0      722.14      716.62     24.28 o 
  11   0   0        0.20        4.93      1.78 o 
  12   0   0      270.28      270.19     12.24 o 
  13   0   0       20.20       26.05      3.95 o 
   1   1   0     4756.03     5023.56     62.57 o 
   2   1   0     2830.62     3067.14     39.32 o 
   3   1   0     2248.53     2241.20     33.41 o 
   4   1   0      535.43      529.65      7.70 o 
   5   1   0       15.03       10.20      0.75 o 
   6   1   0       31.58       23.78      1.16 o 
   7   1   0      345.46      389.82      7.47 o 
   8   1   0        0.22        1.30      0.55 o 
   9   1   0      161.38      149.56      3.95 o 
  10   1   0      103.10       95.17      4.19 o 
  11   1   0      521.75      541.55     14.02 o 
  12   1   0       10.05       11.07      1.81 o 
  13   1   0      191.52      205.99      7.46 o 
   0   2   0     8833.23     9480.22    380.42 o 
   1   2   0     1162.67     1280.93     15.14 o 
   2   2   0      132.69      121.35      3.12 o 
   3   2   0     1400.74     1503.78     19.68 o 
   4   2   0      132.21      138.77      4.15 o 
   5   2   0      213.15      240.96      3.73 o 
   6   2   0        1.71        3.76      0.64 o 
   7   2   0        6.27        7.52      0.87 o 
   8   2   0       12.14       11.84      1.26 o 
   9   2   0      475.06      483.72      9.53 o 
  10   2   0      490.83      464.45     12.14 o 
  11   2   0       89.14       90.93      4.18 o 
  12   2   0        0.52        2.74      1.18 o 
  13   2   0       11.87       15.13      2.16 o 
   1   3   0      759.49      829.03     10.09 o 
   2   3   0      805.34      819.17     10.02 o 
   3   3   0     2033.41     2247.48     26.59 o 
   4   3   0      198.24      180.12      2.83 o 
   5   3   0        0.66        0.58      0.40 o 
   6   3   0      121.20      121.83      2.71 o 
   8   3   0      133.32      118.44      3.36 o 
   9   3   0       86.76       82.55      3.62 o 
  10   3   0      772.73      796.11     18.91 o 
  11   3   0       11.89       14.42      1.95 o 
  12   3   0      213.45      214.59      8.29 o 
  13   3   0       87.92       91.03      4.67 o 
   0   4   0     1232.67     1232.61     24.01 o 
   1   4   0       47.22       59.93      1.19 o 
   2   4   0     3453.69     3711.95     43.49 o 
   3   4   0     1088.63     1100.96     13.52 o 
   4   4   0      670.83      675.05      8.70 o 
   5   4   0      125.53      103.91      2.34 o 
   6   4   0      162.13      156.93      3.28 o 
   7   4   0      484.09      484.22      7.94 o 
   8   4   0       26.87       25.86      1.52 o 
   9   4   0       56.48       53.94      3.22 o 
  10   4   0      267.28      281.78      8.44 o 
  11   4   0        0.00        1.09      0.98 o 
  12   4   0      306.97      342.66     16.18 o 
  13   4   0      166.64      165.73     12.83 o 
   1   5   0     1149.35     1181.86     14.43 o 
   2   5   0       13.26       25.45      0.81 o 
   3   5   0     1309.73     1417.26     17.31 o 
   4   5   0      530.43      538.90      7.23 o 
   5   5   0      256.75      235.18      3.76 o 
   6   5   0      795.58      794.68     10.47 o 
   7   5   0       24.29       19.84      2.02 o 
   8   5   0      129.41      135.04      3.83 o 
   9   5   0       51.91       49.26      2.78 o 
  10   5   0        6.54        9.44      1.25 o 
  11   5   0      384.99      412.37     11.43 o 
  12   5   0       20.62       24.06      2.57 o 
   0   6   0      503.21      467.80      8.07 o 
   1   6   0        6.14        9.13      0.58 o 
   2   6   0     2231.39     2494.37     29.78 o 
   3   6   0      625.40      658.98      8.64 o 
   4   6   0       99.18      105.24      2.15 o 
   5   6   0        4.81        7.91      0.68 o 
   6   6   0       51.11       47.96      2.78 o 
   7   6   0       14.49       17.42      1.14 o 
   8   6   0      113.97      112.01      3.49 o 
   9   6   0      267.83      271.66      5.49 o 
  10   6   0       37.88       38.68      2.08 o 
  11   6   0        7.84        8.88      2.37 o 
  12   6   0      106.87      110.72      7.50 o 
   1   7   0        5.55        4.07      0.55 o 
   2   7   0       16.07       13.13      1.00 o 
   3   7   0       44.63       46.41      1.46 o 
   4   7   0      135.80      141.60      2.69 o 
   5   7   0      169.16      161.13      3.44 o 
   6   7   0        2.88        4.53      0.70 o 
   7   7   0       97.06       97.55      2.64 o 
   8   7   0      255.94      248.10      5.92 o 
   9   7   0      338.97      358.12      9.14 o 
  10   7   0        6.30        8.51      1.60 o 
  11   7   0      105.08      109.73      7.11 o 
   0   8   0       75.41       75.82      3.45 o 
   1   8   0      624.45      610.58     10.51 o 
   2   8   0      585.08      573.37      8.80 o 
   3   8   0      339.10      315.61      6.89 o 
   4   8   0      221.39      224.67      4.92 o 
   5   8   0      425.39      401.20     20.66 o 
   6   8   0       64.67       63.82      2.12 o 
   7   8   0       23.02       35.71      1.62 o 
   8   8   0        7.27        6.19      1.06 o 
   9   8   0      152.08      164.53      6.78 o 
  10   8   0       90.22       98.25      5.03 o 
   1   9   0     1619.06     1604.15     31.19 o 
   2   9   0      311.69      287.41      6.07 o 
   3   9   0       11.17        9.74      1.13 o 
   4   9   0      576.00      557.90     10.24 o 
   5   9   0        6.12        3.29      0.87 o 
   6   9   0       41.62       53.29      2.30 o 
   7   9   0        0.27        2.33      1.18 o 
   8   9   0      351.06      360.59     13.91 o 
   9   9   0      111.84      130.74      5.46 o 
  10   9   0        5.29       10.37      1.81 o 
   0  10   0      127.99      136.18      6.91 o 
   1  10   0     2016.89     2038.16     39.22 o 
   2  10   0       96.81       89.88      3.84 o 
   3  10   0      309.31      289.30      7.94 o 
   4  10   0        4.13        5.23      1.26 o 
   5  10   0      212.96      205.59      6.91 o 
   6  10   0       64.38       60.48      3.12 o 
   7  10   0       34.14       41.84      3.95 o 
   8  10   0       23.11       24.28      3.55 o 
   1  11   0        5.11       12.76      2.86 o 
   2  11   0       28.30       29.35      2.23 o 
   3  11   0        0.18        1.82      0.90 o 
   4  11   0       20.18       20.27      2.16 o 
   5  11   0        0.12        1.75      1.04 o 
   6  11   0        4.83        7.20      2.27 o 
   7  11   0       26.87       30.39      3.95 o 
   0  12   0       69.79       61.77      4.74 o 
   1  12   0       86.34       78.22      4.14 o 
   2  12   0      274.01      274.02      8.16 o 
   3  12   0       10.84       15.35      3.65 o 
   4  12   0       24.70       27.18      2.50 o 
   5  12   0       33.85       36.72      2.78 o 
   1  13   0      188.39      193.52      6.77 o 
   2  13   0        0.85        0.69      0.84 o 
 -13   1   1       28.46       32.75      4.84 o 
 -12   1   1        1.30        3.80      1.97 o 
 -11   1   1       96.93      101.95      4.47 o 
 -10   1   1        8.01        8.28      1.07 o 
  -9   1   1       10.84       12.88      1.27 o 
  -8   1   1      413.76      410.16      8.06 o 
  -7   1   1       89.05       96.07      2.72 o 
  -6   1   1      109.78      104.39      2.72 o 
  -5   1   1     2094.90     2184.28     42.03 o 
  -4   1   1        4.17        3.43      0.49 o 
  -3   1   1     3753.38     3919.20     73.91 o 
  -2   1   1     2937.82     3037.21     76.97 o 
  -1   1   1      421.81      467.25      8.29 o 
   0   1   1      556.87      624.99      8.61 o 
   1   1   1       14.80       15.23      0.83 o 
   3   1   1      146.59      152.92      2.56 o 
   4   1   1      274.80      233.44      6.07 o 
   5   1   1      227.30      207.03      4.59 o 
   6   1   1      278.09      304.94      7.26 o 
   7   1   1      189.55      203.84      3.65 o 
   8   1   1       15.85       13.69      1.07 o 
   9   1   1      259.66      263.07      7.68 o 
  10   1   1       26.54       25.54      2.16 o 
  11   1   1       22.85       22.11      2.37 o 
  12   1   1      285.67      311.43      9.63 o 
  13   1   1       18.28       19.65      2.44 o 
 -13   2   1       75.54       73.84      7.60 o 
 -12   2   1       14.13       17.90      2.09 o 
 -11   2   1      213.49      220.30      7.25 o 
 -10   2   1      198.51      202.80      5.98 o 
  -9   2   1      182.51      167.50      5.50 o 
  -8   2   1      364.06      362.08      7.38 o 
  -7   2   1      282.07      268.21     12.47 o 
  -6   2   1       52.59       41.08      1.65 o 
  -5   2   1       64.85       55.90      1.78 o 
  -4   2   1     3221.83     3097.20    109.18 o 
  -3   2   1      886.84      872.13     12.16 o 
  -2   2   1    11237.34    11538.37    206.16 o 
  -1   2   1    15670.69    15505.09    180.50 o 
   0   2   1      729.65      781.72     12.23 o 
   1   2   1       64.72       45.03      1.08 o 
   2   2   1       99.45       91.26      1.47 o 
   3   2   1     2851.65     2760.14     35.74 o 
   4   2   1      745.38      870.70     12.24 o 
   5   2   1      373.91      359.93      5.75 o 
   6   2   1      334.32      305.83      5.15 o 
   7   2   1       29.10       22.17      3.33 o 
   8   2   1       70.82       64.80      2.24 o 
   9   2   1     1186.30     1224.08     30.20 o 
  10   2   1      221.33      228.67      7.25 o 
  11   2   1      283.71      275.30      8.58 o 
  12   2   1        0.09        2.53      1.09 o 
  13   2   1       65.46       62.68     10.07 o 
 -13   3   1       71.42       64.26      3.76 o 
 -12   3   1       11.73       14.80      2.02 o 
 -11   3   1        3.88        6.62      1.46 o 
 -10   3   1       24.93       24.69      1.62 o 
  -9   3   1      201.42      201.60      4.99 o 
  -8   3   1     1699.81     1671.31     28.03 o 
  -7   3   1       44.37       35.32      3.35 o 
  -6   3   1      288.06      295.68      6.02 o 
  -5   3   1     2378.23     2529.07     40.56 o 
  -4   3   1     1132.30     1211.96     14.84 o 
  -3   3   1        5.91       20.32      0.71 o 
  -2   3   1     3685.22     3933.96     45.95 o 
  -1   3   1       68.50       46.57      0.88 o 
   0   3   1      322.36      292.68      5.67 o 
   1   3   1      740.26      822.77     10.06 o 
   2   3   1      935.33      882.90     14.97 o 
   3   3   1      996.48     1107.74     13.46 o 
   4   3   1     4657.26     4874.87     56.99 o 
   5   3   1       28.50       18.33      0.71 o 
   6   3   1      690.77      683.93     10.26 o 
   7   3   1      243.57      195.51      4.39 o 
   8   3   1      708.84      723.69     13.19 o 
   9   3   1      151.56      158.48      5.44 o 
  10   3   1      311.24      290.68      8.65 o 
  11   3   1        2.59        3.62      1.23 o 
  12   3   1      554.01      571.26     15.14 o 
  13   3   1        7.18        8.53      1.80 o 
 -13   4   1       15.95       21.15      2.47 o 
 -12   4   1       63.57       57.27      3.48 o 
 -11   4   1      296.84      296.69     11.84 o 
 -10   4   1       24.50       26.08      1.70 o 
  -9   4   1      284.58      256.42      5.98 o 
  -8   4   1      198.80      204.86      8.29 o 
  -7   4   1      118.33      108.01      4.20 o 
  -6   4   1       20.12       10.70      1.06 o 
  -5   4   1       43.05       43.21      1.24 o 
  -4   4   1      157.89      169.65      2.81 o 
  -3   4   1     2837.25     3183.20     44.73 o 
  -2   4   1      146.81      149.16      2.34 o 
  -1   4   1     1246.37     1443.97     20.10 o 
   0   4   1      124.33      128.72      2.82 o 
   1   4   1     1071.27     1148.04     14.45 o 
   2   4   1       25.56       30.06      0.83 o 
   3   4   1     1309.23     1386.35     16.81 o 
   4   4   1     1745.53     1977.42     23.73 o 
   5   4   1       58.17       51.46      1.30 o 
   6   4   1       59.90       64.72      1.61 o 
   7   4   1       39.86       40.29      1.55 o 
   8   4   1      347.08      343.95      6.20 o 
   9   4   1      696.99      694.11     13.11 o 
  10   4   1       88.47       88.28      3.98 o 
  11   4   1       17.30       16.71      2.08 o 
  12   4   1       76.77       75.79      4.04 o 
 -12   5   1        8.97       11.84      2.96 o 
 -11   5   1        0.10        2.13      0.90 o 
 -10   5   1      150.50      159.81      4.61 o 
  -9   5   1      222.55      221.22      5.45 o 
  -7   5   1      713.88      755.19     13.71 o 
  -5   5   1      387.21      371.92      5.41 o 
  -4   5   1      244.26      292.60      4.34 o 
  -3   5   1     2030.41     2256.29     26.92 o 
  -2   5   1      244.36      309.82      4.34 o 
  -1   5   1      124.71      107.48      2.15 o 
   0   5   1       60.28       74.41      2.28 o 
   1   5   1      295.20      305.73      4.30 o 
   2   5   1      176.22      182.37      5.21 o 
   3   5   1      334.59      379.63      5.30 o 
   4   5   1      300.97      356.22      5.11 o 
   5   5   1       93.20       91.57      1.97 o 
   6   5   1        0.61        2.06      0.44 o 
   7   5   1      197.49      190.71      4.62 o 
   8   5   1       18.48       18.39      1.51 o 
   9   5   1      156.07      166.73      4.66 o 
  10   5   1       42.26       43.64      2.72 o 
  11   5   1        1.41        3.13      1.18 o 
  12   5   1        8.50       15.05      2.08 o 
 -12   6   1      119.48      127.10      8.09 o 
 -11   6   1       50.25       60.95      3.48 o 
 -10   6   1       30.89       38.75      2.64 o 
  -9   6   1       54.09       65.19      3.34 o 
  -8   6   1      201.52      217.51      8.68 o 
  -7   6   1       86.39       90.85      2.50 o 
  -6   6   1     1544.27     1552.77     21.88 o 
  -5   6   1       50.25       48.65      1.61 o 
  -4   6   1     1541.88     1625.31     22.35 o 
  -3   6   1      149.28      145.75      2.57 o 
  -2   6   1       18.22        8.08      0.50 o 
  -1   6   1      166.97      159.02      2.62 o 
   0   6   1     1215.37     1282.92     17.23 o 
   1   6   1      361.91      341.40      4.85 o 
   2   6   1      733.50      818.69     10.50 o 
   3   6   1       16.39       27.13      0.96 o 
   4   6   1      160.74      148.93      3.05 o 
   5   6   1      749.96      786.10     10.35 o 
   6   6   1      418.13      391.92      5.86 o 
   7   6   1       33.25       39.54      1.62 o 
   8   6   1      924.84      953.80     14.48 o 
   9   6   1       37.37       37.64      1.77 o 
  10   6   1       24.59       23.79      1.82 o 
  11   6   1      433.37      467.26     12.68 o 
  12   6   1       13.97       19.77      2.66 o 
 -11   7   1      101.95      115.86      5.02 o 
 -10   7   1       70.72       75.72      7.20 o 
  -9   7   1      108.33      109.05      4.53 o 
  -8   7   1        0.59        0.77      0.76 o 
  -7   7   1      888.41      939.99     13.97 o 
  -6   7   1      250.80      220.19      4.39 o 
  -5   7   1     1529.48     1599.38     28.29 o 
  -4   7   1       66.28       74.21      2.42 o 
  -2   7   1      145.56      122.69      2.70 o 
  -1   7   1      352.19      320.86      5.28 o 
   0   7   1      825.16      831.46     17.11 o 
   1   7   1      335.40      341.55      6.38 o 
   2   7   1       57.21       44.02      1.26 o 
   3   7   1        7.05        3.11      0.47 o 
   4   7   1      453.02      487.19      6.91 o 
   5   7   1      168.53      155.26      2.96 o 
   6   7   1      106.12      115.53      2.51 o 
   7   7   1      987.82      988.36     14.87 o 
   8   7   1      111.96      121.35      3.22 o 
   9   7   1        1.30        2.10      1.15 o 
  10   7   1      287.81      289.92     22.80 o 
  11   7   1      242.01      240.19     11.45 o 
 -10   8   1       17.72       19.93      2.30 o 
  -9   8   1      156.97      157.18      5.79 o 
  -8   8   1       65.31       58.16      2.18 o 
  -7   8   1       39.76       41.68      1.76 o 
  -6   8   1      185.11      188.41      5.10 o 
  -5   8   1      283.08      259.77      4.94 o 
  -4   8   1      608.26      610.87      9.47 o 
  -3   8   1        8.05        9.87      0.88 o 
  -2   8   1      887.23      875.96     12.63 o 
  -1   8   1      540.31      516.20      9.53 o 
   0   8   1        0.03        1.12      0.48 o 
   1   8   1      848.40      855.99     12.39 o 
   2   8   1        0.91        1.20      0.46 o 
   3   8   1       75.14       72.14      2.47 o 
   4   8   1      169.23      156.85      3.98 o 
   5   8   1       27.75       27.50      1.34 o 
   6   8   1      168.64      158.20      3.59 o 
   7   8   1        1.59        5.64      1.01 o 
   8   8   1      418.68      422.47      8.84 o 
   9   8   1        0.50        1.76      0.88 o 
  10   8   1        0.48        1.05      1.04 o 
  -9   9   1       86.34       86.18      4.34 o 
  -8   9   1       11.85       22.00      2.66 o 
  -7   9   1        2.23        3.50      0.94 o 
  -6   9   1       96.91       78.12      5.25 o 
  -5   9   1       46.89       43.33      2.04 o 
  -4   9   1       32.54       32.63      2.11 o 
  -3   9   1        7.11        5.57      0.90 o 
  -2   9   1        0.49        0.66      0.76 o 
  -1   9   1      265.55      263.30      7.19 o 
   0   9   1        9.13        8.54      1.10 o 
   1   9   1        0.48        0.86      0.68 o 
   2   9   1       32.79       36.25      1.82 o 
   3   9   1       49.49       49.51      2.12 o 
   4   9   1        8.73        9.34      1.13 o 
   5   9   1       17.80       16.26      1.44 o 
   6   9   1        4.27        4.46      1.18 o 
   7   9   1        0.12        1.78      0.95 o 
   8   9   1       22.89       25.33      2.44 o 
   9   9   1        0.81        1.58      1.18 o 
  -8  10   1        7.88        7.11      2.17 o 
  -7  10   1       12.95       16.51      1.94 o 
  -6  10   1      172.81      159.99      5.56 o 
  -5  10   1       17.82       20.37      2.17 o 
  -4  10   1      479.13      449.50     11.15 o 
  -3  10   1       68.32       70.26      3.35 o 
  -2  10   1      202.64      191.22      6.00 o 
  -1  10   1        4.80        5.03      1.26 o 
   0  10   1       48.77       45.36      2.65 o 
   1  10   1      614.56      608.67     13.82 o 
   2  10   1        7.48        8.88      1.17 o 
   3  10   1      189.66      188.05      4.82 o 
   4  10   1       39.01       41.45      2.08 o 
   5  10   1        0.15        2.04      0.78 o 
   6  10   1        0.45        1.02      0.90 o 
   7  10   1       29.72       33.64      3.45 o 
   8  10   1        5.13        7.90      1.60 o 
  -7  11   1       67.04       74.70      4.93 o 
  -6  11   1      145.00      134.39      5.22 o 
  -5  11   1      208.51      220.07      7.02 o 
  -4  11   1       23.24       28.71      2.44 o 
  -3  11   1      720.56      726.69     16.46 o 
  -2  11   1      181.32      176.85      6.00 o 
  -1  11   1      331.30      324.39     14.90 o 
   0  11   1      349.91      322.93     13.72 o 
   1  11   1       99.39       94.72      4.12 o 
   2  11   1       52.38       55.28      3.00 o 
   3  11   1       73.99       58.61      3.20 o 
   4  11   1       89.23       92.50      6.71 o 
   5  11   1      129.06      125.69      4.88 o 
   6  11   1        3.99        4.93      1.97 o 
   7  11   1      171.58      177.43      9.08 o 
  -5  12   1       48.49       50.65      3.26 o 
  -4  12   1      237.07      231.04      7.53 o 
  -3  12   1        0.01        0.99      0.98 o 
  -2  12   1      156.99      146.03      5.51 o 
  -1  12   1      194.59      195.22      6.56 o 
   0  12   1        7.17        7.45      1.37 o 
   1  12   1       22.51       23.00      2.30 o 
   2  12   1       43.32       43.08      2.86 o 
   3  12   1       62.28       57.37      3.28 o 
   4  12   1      106.64      112.43      5.03 o 
   5  12   1      266.95      265.65     11.84 o 
  -2  13   1        1.19        4.93      1.40 o 
  -1  13   1       24.86       23.74      2.44 o 
   0  13   1       36.39       38.37      3.65 o 
   1  13   1        0.19        1.38      0.84 o 
   2  13   1       21.50       25.03      2.50 o 
 -13   0   2       16.58       21.32      3.36 o 
 -12   0   2       11.00       10.26      2.37 o 
 -11   0   2      247.66      246.31     11.05 o 
 -10   0   2     1013.67     1004.88     21.52 o 
  -9   0   2       26.98       29.49      2.02 o 
  -8   0   2      628.18      630.18     20.92 o 
  -7   0   2        0.21        1.38      0.99 o 
  -6   0   2      832.22      733.79     23.09 o 
  -5   0   2     1364.48     1236.87     36.91 o 
  -4   0   2     2242.41     2132.10     61.38 o 
  -3   0   2     3300.25     3356.34     95.33 o 
  -2   0   2      193.38      247.29      8.09 o 
  -1   0   2    12250.10    10214.48    286.77 o 
   0   0   2     1522.17     1586.99     45.20 o 
   1   0   2      724.74      698.39     13.38 o 
   2   0   2       81.94       35.46      4.05 o 
   3   0   2     3070.78     3076.12     56.84 o 
   4   0   2     1702.68     1693.20     32.17 o 
   5   0   2      511.17      531.81      8.81 o 
   6   0   2        0.26        1.73      0.34 o 
   7   0   2       39.37       17.17      2.17 o 
   8   0   2       60.68       59.01      4.14 o 
   9   0   2      186.91      160.06      7.70 o 
  10   0   2      154.09      139.34      7.50 o 
  11   0   2       34.65       40.46      3.95 o 
  12   0   2      376.97      374.00     15.59 o 
  13   0   2      247.76      252.82     12.43 o 
 -13   1   2       23.80       26.96      2.44 o 
 -12   1   2       45.44       41.57      2.79 o 
 -11   1   2       24.03       22.59      1.74 o 
 -10   1   2      465.47      442.36      9.07 o 
  -9   1   2      929.84      900.86     16.12 o 
  -8   1   2      170.01      165.85      4.57 o 
  -7   1   2      819.84      804.83     14.22 o 
  -6   1   2     1848.47     1948.89     31.74 o 
  -5   1   2     2247.10     2347.90     58.91 o 
  -4   1   2      179.56      239.65     17.57 o 
  -3   1   2       38.74       39.94      1.97 o 
   0   1   2     1273.04     1298.64     33.35 o 
   1   1   2    26478.39    19061.23    346.98 o 
   2   1   2     9985.99     9822.43    151.11 o 
   3   1   2      811.60      692.36     10.02 o 
   4   1   2      553.35      595.38      9.17 o 
   5   1   2      136.59      165.47      2.71 o 
   6   1   2       69.10       89.43      1.68 o 
   7   1   2        3.74        2.63      0.68 o 
   8   1   2      368.84      357.51      7.50 o 
   9   1   2       62.32       60.86      3.14 o 
  10   1   2      100.58      113.39      4.61 o 
  11   1   2      215.01      203.12      6.98 o 
  12   1   2      467.52      480.58     13.26 o 
  13   1   2      111.76      123.18      5.58 o 
 -13   2   2       20.10       22.39      2.44 o 
 -12   2   2        0.19        2.37      0.90 o 
 -11   2   2        2.43        3.08      0.81 o 
 -10   2   2      405.15      373.56      8.24 o 
  -9   2   2      362.43      343.68      7.35 o 
  -8   2   2      107.51       87.63      4.93 o 
  -7   2   2      421.39      371.24      7.43 o 
  -6   2   2      108.83      124.57      3.22 o 
  -5   2   2      207.23      204.01      4.39 o 
  -4   2   2      388.38      425.60      7.69 o 
  -3   2   2     3626.94     3970.83     82.20 o 
  -2   2   2     3351.11     3569.61     47.76 o 
  -1   2   2      556.19      558.11     11.43 o 
   0   2   2     2741.97     2944.50     45.01 o 
   1   2   2      371.17      409.54      5.02 o 
   2   2   2      854.55      946.42     12.59 o 
   3   2   2        2.02        5.21      0.47 o 
   4   2   2      698.89      683.21      8.57 o 
   5   2   2      228.67      233.83      4.05 o 
   6   2   2      332.06      357.46      5.85 o 
   7   2   2       13.48       11.98      0.86 o 
   8   2   2      269.88      265.89      6.07 o 
   9   2   2       20.25       19.08      2.22 o 
  10   2   2      249.70      241.28      7.60 o 
  11   2   2      250.04      238.24      7.82 o 
  12   2   2      207.97      210.00     11.84 o 
  13   2   2       33.61       30.09      2.86 o 
 -13   3   2        9.67        7.92      1.60 o 
 -12   3   2       32.59       34.29      2.58 o 
 -11   3   2       75.40       79.30      3.90 o 
 -10   3   2       77.65       70.93      2.80 o 
  -9   3   2        2.20        1.91      0.68 o 
  -8   3   2      159.22      159.45      5.20 o 
  -7   3   2      101.83      103.10      3.03 o 
  -6   3   2      424.86      406.70      7.84 o 
  -5   3   2      329.65      351.68      6.74 o 
  -4   3   2     2227.46     2419.01     38.75 o 
  -3   3   2       12.56       15.00      0.72 o 
  -2   3   2     1772.79     1838.23     25.01 o 
  -1   3   2      376.22      390.83      6.74 o 
   0   3   2     1618.97     1647.79     25.39 o 
   1   3   2       13.43        6.96      0.39 o 
   2   3   2       26.90       26.54      0.74 o 
   3   3   2       97.70      118.41      2.70 o 
   4   3   2      673.55      685.30      8.72 o 
   5   3   2        4.38        7.26      0.52 o 
   6   3   2      141.64      128.51      2.81 o 
   7   3   2        0.70        0.85      0.54 o 
   8   3   2      173.53      168.38      5.08 o 
   9   3   2       14.47       18.13      2.01 o 
  10   3   2        3.31        6.16      1.40 o 
  11   3   2       13.10       21.70      2.30 o 
  12   3   2      100.38      108.04      4.95 o 
  13   3   2       48.78       48.37      3.34 o 
 -12   4   2       49.99       48.85      4.44 o 
 -11   4   2      235.91      237.83      6.06 o 
 -10   4   2      163.31      166.45      4.66 o 
  -9   4   2      288.31      284.42      6.51 o 
  -8   4   2      705.51      697.00     12.94 o 
  -7   4   2      410.63      424.15      8.40 o 
  -5   4   2      744.01      716.07     10.69 o 
  -4   4   2      584.86      683.75     10.22 o 
  -3   4   2     2390.89     2481.89     33.73 o 
  -2   4   2       20.60       24.41      0.88 o 
  -1   4   2     1032.22     1007.79     21.01 o 
   0   4   2      983.93     1178.03     18.59 o 
   1   4   2     1653.79     1738.38     20.82 o 
   2   4   2      492.07      470.24      6.22 o 
   3   4   2      257.81      294.19      4.19 o 
   4   4   2      674.94      666.41      8.61 o 
   5   4   2       59.23       43.47      1.19 o 
   6   4   2      127.71      125.90      2.84 o 
   7   4   2     1587.28     1581.27     22.25 o 
   8   4   2      350.88      328.69      7.17 o 
   9   4   2      249.89      243.39      6.15 o 
  10   4   2       36.81       37.91      2.16 o 
  11   4   2      345.55      361.65     10.46 o 
  12   4   2       36.14       34.44      2.70 o 
 -12   5   2      237.99      228.55     11.45 o 
 -11   5   2      179.84      192.68     12.14 o 
 -10   5   2        4.19        7.00      1.40 o 
  -9   5   2      506.64      513.77     12.78 o 
  -8   5   2      117.49      126.36      3.78 o 
  -7   5   2     1355.51     1361.45     23.17 o 
  -6   5   2      732.47      767.62     13.68 o 
  -5   5   2        1.13        2.58      0.64 o 
  -4   5   2      180.52      153.85      3.02 o 
  -3   5   2       16.58       16.42      0.68 o 
  -2   5   2      703.57      685.69      9.71 o 
  -1   5   2        2.35        4.22      0.41 o 
   0   5   2      490.30      497.53      7.11 o 
   1   5   2      371.23      475.77      6.36 o 
   2   5   2     2634.07     3033.53     35.91 o 
   3   5   2     3046.01     3338.95     39.52 o 
   4   5   2       16.66       19.68      0.86 o 
   5   5   2      995.84     1012.65     14.51 o 
   6   5   2     1624.65     1626.93     22.77 o 
   7   5   2      415.14      393.94      6.79 o 
   8   5   2       39.91       34.55      1.58 o 
   9   5   2        0.73        0.26      0.68 o 
  10   5   2      555.01      584.51     11.84 o 
  11   5   2       77.60       83.30      3.41 o 
  12   5   2       85.41      101.68      4.80 o 
 -12   6   2       13.25       16.58      3.16 o 
 -11   6   2        0.02        1.99      1.09 o 
 -10   6   2      200.86      200.94      6.82 o 
  -9   6   2      221.35      219.25      7.04 o 
  -8   6   2       10.92       11.79      2.57 o 
  -7   6   2      109.14      116.39      8.09 o 
  -6   6   2      131.93      126.78      3.53 o 
  -5   6   2       53.30       49.35      2.65 o 
  -4   6   2      270.62      245.65      5.65 o 
  -3   6   2      558.61      572.02      8.57 o 
  -2   6   2       19.37       26.98      1.08 o 
  -1   6   2        1.39        1.49      0.36 o 
   0   6   2      357.96      333.67      5.16 o 
   1   6   2      287.87      316.92      4.05 o 
   2   6   2      219.83      233.55      3.95 o 
   3   6   2       10.72        4.69      0.51 o 
   4   6   2      152.05      147.39      2.72 o 
   5   6   2      180.05      198.40      3.44 o 
   6   6   2      239.20      238.63      4.63 o 
   7   6   2      235.59      239.97      5.62 o 
   8   6   2       21.46       18.57      1.60 o 
   9   6   2        5.65        9.66      1.31 o 
  10   6   2        4.17        6.51      1.17 o 
  11   6   2        2.43        2.73      0.95 o 
 -11   7   2       13.54       17.32      2.23 o 
 -10   7   2       14.65       13.79      1.94 o 
  -9   7   2       92.72       95.82      4.38 o 
  -8   7   2      131.65      120.96      6.32 o 
  -7   7   2      165.76      143.62      4.07 o 
  -6   7   2      149.09      161.18      4.27 o 
  -5   7   2       63.94       67.32      2.88 o 
  -4   7   2      178.79      165.12      3.89 o 
  -3   7   2       45.08       42.56      1.68 o 
  -2   7   2      130.40      106.76      3.07 o 
   0   7   2      179.76      180.45      4.14 o 
   1   7   2      586.69      582.47      8.87 o 
   2   7   2       30.36       36.58      1.62 o 
   3   7   2      212.02      231.93      5.17 o 
   4   7   2        0.96        0.75      0.54 o 
   5   7   2       40.08       41.23      1.42 o 
   6   7   2       10.19        9.14      1.20 o 
   7   7   2      108.57      100.46      2.81 o 
   8   7   2      283.10      297.05      6.32 o 
   9   7   2        6.16        6.95      1.17 o 
  10   7   2        0.74        2.72      0.90 o 
  11   7   2       38.79       44.72      3.26 o 
 -10   8   2        0.81       -0.92      1.38 o 
  -9   8   2        5.14        7.05      1.52 o 
  -8   8   2      414.84      425.84     17.27 o 
  -7   8   2      301.84      289.63      6.65 o 
  -6   8   2      138.71      148.38      4.16 o 
  -5   8   2      594.95      635.19     11.82 o 
  -4   8   2       14.01       15.25      1.36 o 
  -3   8   2      119.94      105.30      3.98 o 
  -2   8   2      463.57      457.30      8.84 o 
  -1   8   2     1259.43     1207.64     20.07 o 
   0   8   2      124.06      119.05      3.30 o 
   1   8   2       81.48       79.46      3.18 o 
   2   8   2      115.44       97.89      2.84 o 
   3   8   2      195.76      203.59      4.04 o 
   4   8   2        2.21        3.35      0.77 o 
   5   8   2      134.15      119.82      2.94 o 
   6   8   2       13.11       14.93      2.68 o 
   7   8   2       85.10       86.19      3.84 o 
   8   8   2        6.77        9.64      1.74 o 
   9   8   2      529.25      546.89     19.14 o 
  10   8   2      123.79      125.52      7.70 o 
  -9   9   2      275.89      257.49     21.91 o 
  -8   9   2       27.71       29.16      2.22 o 
  -7   9   2      319.92      311.63      7.12 o 
  -6   9   2       38.48       51.37      6.29 o 
  -5   9   2        0.36        4.28      0.91 o 
  -4   9   2     1115.00     1052.18     18.19 o 
  -3   9   2      171.10      151.88      4.72 o 
  -2   9   2     1315.95     1291.40     26.04 o 
  -1   9   2        7.34        9.31      1.73 o 
   0   9   2     2046.55     2099.51     32.19 o 
   1   9   2       89.33       87.58      2.89 o 
   2   9   2      472.67      465.80      8.89 o 
   3   9   2      723.32      726.40     12.72 o 
   4   9   2      149.44      132.50      3.97 o 
   5   9   2        5.60        8.73      1.13 o 
   6   9   2      206.87      199.86      6.42 o 
   7   9   2       28.21       37.33      2.64 o 
   8   9   2       78.28       95.95      4.64 o 
   9   9   2        0.17        3.16      1.97 o 
  -8  10   2       74.40       72.99      3.03 o 
  -7  10   2       68.73       67.52      2.88 o 
  -6  10   2      161.22      161.62      4.66 o 
  -5  10   2       57.82       62.07      3.28 o 
  -4  10   2       23.86       23.10      2.22 o 
  -3  10   2      295.19      287.10      8.09 o 
  -2  10   2       86.38       85.35      3.95 o 
  -1  10   2      596.45      592.32     13.03 o 
   0  10   2      145.21      141.97      4.03 o 
   1  10   2       23.17       23.74      2.53 o 
   2  10   2      445.49      424.35     14.18 o 
   3  10   2       13.04       17.57      1.55 o 
   4  10   2       36.52       41.13      2.21 o 
   5  10   2      125.01      106.26      4.39 o 
   6  10   2        0.03        0.59      1.18 o 
   7  10   2       46.47       50.39      3.14 o 
   8  10   2        1.39        3.13      1.32 o 
  -7  11   2        4.87        4.14      1.23 o 
  -6  11   2       13.30       21.67      2.30 o 
  -5  11   2      139.38      134.94      5.23 o 
  -4  11   2       38.92       32.93      2.64 o 
  -3  11   2       15.22       18.37      2.09 o 
  -2  11   2       79.43       74.86      4.34 o 
  -1  11   2      192.78      182.14      6.07 o 
   0  11   2      588.67      577.67     13.61 o 
   1  11   2        7.27        9.36      1.60 o 
   2  11   2       25.49       26.64      2.30 o 
   3  11   2      155.10      157.30      5.95 o 
   4  11   2      104.49       93.07      3.33 o 
   5  11   2        0.06        1.62      1.04 o 
   6  11   2        1.92        5.47      1.37 o 
   7  11   2       80.18       82.23      5.03 o 
  -5  12   2       44.89       40.32      2.86 o 
  -4  12   2       94.81       89.91      4.32 o 
  -3  12   2      176.05      183.66      6.55 o 
  -2  12   2       17.23       18.76      2.23 o 
  -1  12   2        0.46        1.58      0.99 o 
   0  12   2       95.98       98.37      6.02 o 
   1  12   2      144.40      148.92      5.58 o 
   2  12   2        0.01        2.17      0.95 o 
   3  12   2        8.91        7.86      1.56 o 
   4  12   2        2.69        4.84      1.32 o 
   5  12   2       14.67       14.01      2.96 o 
   0  13   2       63.24       64.55      3.63 o 
 -13   1   3       10.77       18.35      2.30 o 
 -12   1   3       48.27       50.44      3.14 o 
 -11   1   3        2.23        3.58      0.98 o 
 -10   1   3       16.39       20.07      1.59 o 
  -9   1   3      297.33      283.91      6.41 o 
  -8   1   3      273.66      263.58      5.91 o 
  -7   1   3       50.96       45.48      2.39 o 
  -6   1   3     1919.50     1991.28     41.31 o 
  -5   1   3       11.81       15.21      1.26 o 
  -4   1   3      646.17      606.26     28.52 o 
  -3   1   3       88.14       77.58      2.64 o 
  -2   1   3     2785.66     2955.41     59.66 o 
   0   1   3     2739.14     3040.50     60.92 o 
   1   1   3       82.36       59.43      1.38 o 
   2   1   3       38.76       33.17      1.15 o 
   3   1   3     3862.40     4092.12     47.34 o 
   4   1   3       89.55       73.01      1.58 o 
   5   1   3       78.18       75.13      2.32 o 
   6   1   3      107.59       89.69      2.29 o 
   7   1   3       71.17       68.20      3.00 o 
   8   1   3      178.86      165.26      5.01 o 
   9   1   3       26.24       33.35      1.89 o 
  10   1   3       27.94       25.01      2.22 o 
  11   1   3      585.39      592.10     16.78 o 
  12   1   3        4.96        6.02      1.67 o 
  13   1   3       89.08       90.51      4.74 o 
 -13   2   3       42.36       49.13      3.26 o 
 -12   2   3      273.91      267.92      6.74 o 
 -11   2   3      169.93      176.72      4.99 o 
 -10   2   3       52.96       50.87      2.43 o 
  -9   2   3      362.53      342.45      8.05 o 
  -8   2   3        8.55        8.45      0.98 o 
  -7   2   3     1636.96     1558.39     33.07 o 
  -6   2   3     1019.47     1084.52     18.55 o 
  -5   2   3     3477.07     3567.36     56.83 o 
  -4   2   3      582.43      601.09     10.64 o 
  -3   2   3     4073.92     4288.04     67.60 o 
  -2   2   3     2111.87     2144.01     34.28 o 
  -1   2   3       21.09       18.56      0.83 o 
   0   2   3        0.66        4.54      0.36 o 
   1   2   3     2024.03     2082.52     22.19 o 
   2   2   3      618.26      747.77      8.32 o 
   3   2   3     1344.64     1356.55     14.69 o 
   4   2   3      282.19      287.76      5.80 o 
   5   2   3      232.36      215.49      4.24 o 
   6   2   3      248.20      249.72      4.40 o 
   7   2   3      602.88      556.51     10.49 o 
   8   2   3      140.63      137.98      3.95 o 
   9   2   3       30.95       32.02      1.86 o 
  10   2   3      958.94      942.02     17.30 o 
  11   2   3       10.34       16.72      2.17 o 
  12   2   3       78.04       89.19      4.53 o 
 -12   3   3       31.67       30.09      1.99 o 
 -11   3   3      151.69      134.23      4.21 o 
 -10   3   3      651.93      659.40     12.76 o 
  -9   3   3       80.88       75.05      2.76 o 
  -7   3   3      137.88      135.01      4.50 o 
  -6   3   3      277.84      248.48      9.28 o 
  -5   3   3        2.24        0.51      0.41 o 
  -4   3   3      640.14      652.19     11.51 o 
  -3   3   3       56.27       43.41      1.26 o 
  -2   3   3      601.55      595.47      8.77 o 
   0   3   3     1295.89     1433.52     19.61 o 
   1   3   3      384.78      380.89      5.07 o 
   2   3   3      439.68      461.10      6.07 o 
   3   3   3       48.91       59.19      1.30 o 
   4   3   3     2573.96     2673.98     31.70 o 
   5   3   3       13.94       20.87      0.98 o 
   6   3   3       94.88       77.07      3.14 o 
   7   3   3      204.29      207.58      5.01 o 
   8   3   3      495.71      510.21     10.05 o 
   9   3   3      511.27      512.25     10.35 o 
  10   3   3       12.80       11.25      1.44 o 
  11   3   3      513.52      527.27     13.96 o 
  12   3   3       83.00       83.89      4.33 o 
 -12   4   3        9.08        7.19      1.60 o 
 -11   4   3        2.24        4.93      1.26 o 
 -10   4   3       34.45       34.58      1.97 o 
  -9   4   3       42.69       40.61      2.03 o 
  -8   4   3      945.37      975.09     17.39 o 
  -7   4   3      861.36      810.82     14.62 o 
  -6   4   3      500.03      499.21      9.47 o 
  -5   4   3      172.52      155.23      3.32 o 
  -4   4   3      234.82      248.05      4.38 o 
  -3   4   3      579.00      642.53      9.56 o 
  -2   4   3       45.58       63.29      1.99 o 
  -1   4   3      525.25      575.19     10.08 o 
   0   4   3        5.69        6.76      1.96 o 
   1   4   3      259.98      271.61      3.90 o 
   2   4   3       20.26       17.94      0.70 o 
   3   4   3      341.37      381.48      5.31 o 
   4   4   3       93.15       97.08      2.33 o 
   6   4   3      119.14      122.83      3.22 o 
   7   4   3      470.60      450.41      8.99 o 
   8   4   3       56.26       54.44      2.39 o 
   9   4   3      236.60      226.67      5.81 o 
  10   4   3       37.62       38.36      2.16 o 
  11   4   3       14.73       18.18      2.27 o 
  12   4   3        0.71        4.06      1.58 o 
 -12   5   3        0.01        1.58      1.12 o 
 -11   5   3       37.09       44.53      3.75 o 
 -10   5   3        0.12        1.75      0.90 o 
  -9   5   3       11.92       18.68      2.08 o 
  -8   5   3        3.48        3.38      1.09 o 
  -7   5   3      785.29      795.76     23.39 o 
  -6   5   3      559.32      566.45     22.01 o 
  -5   5   3        3.45        5.92      0.83 o 
  -4   5   3       30.77       26.70      1.47 o 
  -3   5   3        0.28        0.43      0.37 o 
  -2   5   3      579.84      632.05     11.00 o 
  -1   5   3       78.55      104.60      3.21 o 
   0   5   3      192.09      252.38      5.01 o 
   1   5   3      682.75      667.51      8.67 o 
   2   5   3      385.49      487.52      6.61 o 
   3   5   3       41.20       44.99      1.24 o 
   4   5   3      115.74      130.39      3.62 o 
   5   5   3      334.86      336.09      6.59 o 
   6   5   3      494.67      523.15      8.46 o 
   7   5   3      281.02      245.14      4.79 o 
   8   5   3        2.34        1.34      0.75 o 
   9   5   3      107.41      106.69      3.64 o 
  10   5   3        2.08        2.76      0.91 o 
  11   5   3       17.58       22.20      2.63 o 
  12   5   3        0.33        3.06      1.26 o 
 -11   6   3      111.67      113.82      7.70 o 
 -10   6   3      259.79      279.83      8.70 o 
  -9   6   3      468.07      483.07     12.58 o 
  -8   6   3      205.25      217.37      8.09 o 
  -7   6   3        7.38        5.57      1.23 o 
  -6   6   3      589.56      579.67     10.84 o 
  -5   6   3      410.89      392.85      7.90 o 
  -4   6   3       65.12       70.77      2.86 o 
  -3   6   3      327.92      299.49      6.21 o 
  -2   6   3      758.03      756.04     22.43 o 
  -1   6   3      516.35      537.36      9.79 o 
   0   6   3      579.91      539.56     10.04 o 
   1   6   3      129.64      135.32      2.90 o 
   2   6   3      294.86      292.90      5.07 o 
   3   6   3        2.58        1.63      0.42 o 
   4   6   3       41.83       35.92      1.68 o 
   5   6   3      400.25      392.36      6.65 o 
   6   6   3      208.81      181.13     12.62 o 
   7   6   3      316.88      336.51      7.37 o 
   8   6   3     1016.46     1004.63     18.36 o 
   9   6   3       33.36       35.16      2.03 o 
  10   6   3      204.22      207.11      7.15 o 
  11   6   3       50.57       51.98      2.75 o 
 -11   7   3      155.16      154.87      6.20 o 
 -10   7   3       63.82       55.22      6.22 o 
  -9   7   3       27.51       36.02      2.72 o 
  -8   7   3      277.86      274.64      8.36 o 
  -7   7   3       14.30       13.52      1.81 o 
  -6   7   3      421.58      407.94      8.36 o 
  -5   7   3       47.35       48.11      1.91 o 
  -4   7   3     1249.13     1192.28     25.26 o 
  -3   7   3      737.89      748.83     13.24 o 
  -2   7   3      114.31      117.97      4.36 o 
  -1   7   3      247.52      217.93      5.00 o 
   0   7   3       18.74       17.97      2.75 o 
   1   7   3      772.87      787.39     11.55 o 
   2   7   3      836.00      832.64     12.17 o 
   3   7   3      114.37      121.71      3.19 o 
   4   7   3        2.84        3.47      0.65 o 
   5   7   3      531.25      529.55      9.97 o 
   6   7   3      126.24      129.09      3.71 o 
   7   7   3       48.53       43.64      1.80 o 
   8   7   3      375.11      377.25      9.23 o 
   9   7   3      684.76      683.37     13.44 o 
  10   7   3       88.20       94.51      4.29 o 
 -10   8   3       87.35       85.09      4.38 o 
  -9   8   3        5.37        7.88      1.66 o 
  -8   8   3       83.39       86.99      5.53 o 
  -7   8   3        0.17        0.46      0.78 o 
  -6   8   3        1.49        3.20      1.43 o 
  -5   8   3      793.53      741.08     13.52 o 
  -4   8   3       79.66       83.56      2.95 o 
  -3   8   3      470.71      461.01      9.09 o 
  -2   8   3     1095.70     1026.13     17.58 o 
  -1   8   3      152.67      142.29      4.65 o 
   0   8   3      364.68      356.83      7.10 o 
   1   8   3      347.94      336.95      7.46 o 
   2   8   3        1.05        1.45      0.59 o 
   3   8   3        2.43        3.43      0.65 o 
   4   8   3      125.60      115.00      3.41 o 
   5   8   3      118.85      121.19      3.59 o 
   6   8   3       68.24       73.41      2.75 o 
   7   8   3       89.41       95.52      3.29 o 
   8   8   3       89.72       83.16      6.02 o 
   9   8   3       65.88       58.77      3.55 o 
  10   8   3       41.88       52.10      5.13 o 
  -9   9   3       59.55       65.21      3.84 o 
  -8   9   3        0.03        3.23      1.87 o 
  -7   9   3        1.34        0.52      0.64 o 
  -6   9   3        1.50        3.51      0.90 o 
  -5   9   3        1.50        3.78      1.02 o 
  -4   9   3        5.67        5.80      1.06 o 
  -3   9   3       64.31       51.30      6.09 o 
  -2   9   3       15.63       21.43      1.63 o 
  -1   9   3      288.50      273.84      7.61 o 
   0   9   3      202.24      199.01      4.29 o 
   1   9   3       50.07       53.15      1.89 o 
   2   9   3       46.32       41.94      1.67 o 
   3   9   3        1.58        2.51      0.60 o 
   4   9   3      152.60      135.82      3.34 o 
   5   9   3        3.44        5.38      2.27 o 
   6   9   3        5.76        8.67      1.68 o 
   7   9   3        3.90        5.42      1.32 o 
   8   9   3        2.67        4.14      1.78 o 
   9   9   3        1.85        2.17      1.78 o 
  -8  10   3        2.38        2.36      0.90 o 
  -7  10   3      146.79      136.04      4.73 o 
  -6  10   3        0.06        0.88      0.78 o 
  -5  10   3      216.09      218.23      5.69 o 
  -4  10   3       21.66       25.56      2.21 o 
  -3  10   3       39.41       41.77      3.33 o 
  -2  10   3      208.49      185.20      4.93 o 
  -1  10   3        0.10        0.74      0.60 o 
   0  10   3      191.28      198.25      5.05 o 
   1  10   3        0.19        0.92      0.68 o 
   2  10   3       12.31       12.33      1.33 o 
   3  10   3        0.44        1.81      0.75 o 
   4  10   3      114.44      109.82      4.52 o 
   5  10   3       15.10       17.95      2.08 o 
   6  10   3       20.14       21.79      2.30 o 
   7  10   3       21.63       25.88      2.50 o 
   8  10   3       97.53      100.85      6.91 o 
  -6  11   3      173.29      194.39      6.74 o 
  -5  11   3       66.76       57.04      3.34 o 
  -4  11   3      433.11      409.37     10.81 o 
  -3  11   3      235.05      224.24      7.11 o 
  -2  11   3      131.25      118.63      4.81 o 
  -1  11   3      362.09      359.41      8.66 o 
   0  11   3       19.83       25.57      2.77 o 
   1  11   3        1.24        0.94      0.68 o 
   2  11   3      224.11      211.84      5.51 o 
   3  11   3       73.89       77.88      2.99 o 
   4  11   3       30.29       29.24      2.64 o 
   5  11   3       42.08       39.65      4.84 o 
   6  11   3      143.57      158.63      6.81 o 
  -4  12   3       62.28       74.78      3.98 o 
  -3  12   3       22.07       25.22      2.58 o 
  -2  12   3      322.32      333.82      9.56 o 
  -1  12   3        9.71       16.53      2.09 o 
   0  12   3      199.44      209.85      9.67 o 
   1  12   3        8.96        9.65      1.67 o 
   2  12   3       90.02       88.57      4.12 o 
   3  12   3        9.19       14.16      1.94 o 
   4  12   3       10.61       12.63      2.76 o 
 -13   0   4       30.24       30.39      3.55 o 
 -12   0   4       48.09       47.27      3.06 o 
 -11   0   4        3.90        3.65      1.12 o 
 -10   0   4       13.66        6.91      1.97 o 
  -9   0   4     1748.96     1615.02     49.34 o 
  -8   0   4       60.52       61.97      4.34 o 
  -7   0   4     1245.38     1198.58     36.91 o 
  -6   0   4     3871.78     3980.60    114.27 o 
  -5   0   4      152.20      164.60      6.91 o 
  -4   0   4     7455.57     7948.57    224.60 o 
  -3   0   4     1249.28     1471.34     43.42 o 
  -2   0   4      279.49      317.36     11.05 o 
  -1   0   4        2.36        0.39      0.59 o 
   0   0   4     1316.00     1322.52     38.49 o 
   1   0   4      466.67      557.15     14.60 o 
   2   0   4     3504.59     3766.00    128.09 o 
   3   0   4     4930.91     4843.50     89.15 o 
   4   0   4      837.73      860.17     17.39 o 
   5   0   4      165.58      211.04      7.01 o 
   6   0   4      572.49      521.87     11.74 o 
   7   0   4      298.54      283.22      7.44 o 
   8   0   4     1143.59     1059.34     22.20 o 
   9   0   4      407.61      354.40      9.40 o 
  10   0   4       74.87       83.09      5.72 o 
  11   0   4       32.56       39.67      4.14 o 
  12   0   4       15.42       17.76      3.36 o 
 -12   1   4        0.88        1.19      0.66 o 
 -11   1   4      251.48      229.74      5.96 o 
 -10   1   4      555.42      530.02     10.72 o 
  -9   1   4      192.42      169.76      4.62 o 
  -8   1   4      439.65      409.90      8.46 o 
  -7   1   4     1005.51     1018.77     22.54 o 
  -6   1   4      141.89      146.56      4.74 o 
  -5   1   4     1000.71      930.79     20.30 o 
  -4   1   4        6.73       10.54      1.18 o 
  -3   1   4      169.15      128.50      3.90 o 
  -2   1   4      186.08      210.19      5.64 o 
  -1   1   4      590.59      551.02     25.36 o 
   0   1   4      101.76       94.49      2.86 o 
   1   1   4      241.65      286.28      5.10 o 
   2   1   4      627.83      605.18      8.42 o 
   3   1   4      148.64      157.04      2.20 o 
   4   1   4      473.71      530.40      6.96 o 
   5   1   4     1714.28     1706.83     23.36 o 
   6   1   4       13.69       11.64      1.20 o 
   7   1   4     1347.46     1319.46     22.22 o 
   8   1   4        0.32        1.71      0.72 o 
   9   1   4      522.58      494.96     10.07 o 
  10   1   4       45.38       43.18      2.83 o 
  11   1   4        2.01        4.89      1.37 o 
  12   1   4       18.11       21.41      2.51 o 
 -12   2   4        2.16        3.00      0.90 o 
 -11   2   4        0.02        3.30      0.90 o 
 -10   2   4       34.07       28.45      1.74 o 
  -9   2   4       51.22       41.56      2.08 o 
  -8   2   4       21.02       18.77      1.39 o 
  -7   2   4       33.19       32.46      2.02 o 
  -6   2   4      405.01      399.98      9.09 o 
  -5   2   4      122.55      132.50      4.54 o 
  -4   2   4        0.32        0.76      0.43 o 
  -3   2   4     1665.78     1844.69     30.02 o 
  -2   2   4       21.50       15.23      0.90 o 
  -1   2   4       83.24       81.91      3.07 o 
   0   2   4        2.84        2.11      0.33 o 
   1   2   4       97.97      106.84      1.86 o 
   2   2   4      112.18      116.41      1.78 o 
   3   2   4     1217.49     1326.97     14.50 o 
   4   2   4      652.97      665.04      8.55 o 
   5   2   4      243.47      225.48      3.54 o 
   6   2   4       80.83       71.91      2.92 o 
   7   2   4        3.91        5.23      0.95 o 
   8   2   4        0.92       -0.29      0.55 o 
   9   2   4       62.07       53.21      4.53 o 
  10   2   4       84.21       79.82      3.19 o 
  11   2   4        0.09        1.78      1.12 o 
  12   2   4        3.97        3.59      1.32 o 
 -12   3   4       47.99       49.07      3.14 o 
 -11   3   4        0.66        1.78      0.68 o 
 -10   3   4      215.49      216.93      5.63 o 
  -9   3   4       12.98        9.87      1.20 o 
  -8   3   4       14.07       17.15      1.38 o 
  -7   3   4      496.98      489.17     10.07 o 
  -6   3   4      488.66      438.31      8.63 o 
  -5   3   4        5.49        5.86      1.18 o 
  -4   3   4      143.72      144.01      3.53 o 
  -3   3   4     1752.59     1831.53     29.83 o 
  -2   3   4     2334.41     2405.76     32.79 o 
   0   3   4        3.96       10.35      0.42 o 
   1   3   4      358.72      422.77      5.06 o 
   2   3   4      488.16      563.05      6.56 o 
   3   3   4      552.93      577.42      6.77 o 
   4   3   4      819.96      813.04     11.81 o 
   5   3   4      305.20      265.70     11.94 o 
   6   3   4        2.10        1.16      0.64 o 
   7   3   4        0.16        0.79      0.60 o 
   8   3   4       54.06       55.12      2.43 o 
   9   3   4       60.73       60.87      2.66 o 
  10   3   4      173.51      162.78      4.89 o 
  11   3   4      100.35       92.07      3.61 o 
  12   3   4       72.00       68.20      3.91 o 
 -12   4   4        9.07        9.41      1.74 o 
 -11   4   4      298.85      303.35      9.24 o 
 -10   4   4      101.10      101.79      4.52 o 
  -9   4   4      204.67      208.85      6.82 o 
  -8   4   4      178.77      175.14      5.98 o 
  -7   4   4      525.98      526.47     12.83 o 
  -6   4   4      404.15      406.17      8.13 o 
  -5   4   4      254.00      243.98      6.26 o 
  -4   4   4     1050.48     1074.65     18.29 o 
  -3   4   4      381.52      417.28      6.69 o 
  -2   4   4       12.10       11.98      0.62 o 
  -1   4   4       29.19       41.78      2.39 o 
   0   4   4       59.60       52.82      1.34 o 
   1   4   4      172.71      140.32      2.42 o 
   2   4   4        0.19        1.81      0.35 o 
   3   4   4      980.96     1024.95     12.84 o 
   4   4   4      552.42      481.37     16.18 o 
   5   4   4      189.23      170.36      3.45 o 
   6   4   4     2804.22     2756.78     53.03 o 
   7   4   4      666.20      626.35     11.84 o 
   8   4   4      131.59      131.36      3.98 o 
   9   4   4      185.80      171.29      4.90 o 
  10   4   4      115.28      114.62      3.99 o 
  11   4   4       32.91       37.29      3.21 o 
  12   4   4       15.90       22.37      2.04 o 
 -11   5   4       20.40       17.30      2.23 o 
 -10   5   4      161.39      167.23      9.28 o 
  -9   5   4       20.44       26.43      2.37 o 
  -8   5   4      630.46      618.79     21.02 o 
  -7   5   4      363.36      341.93      9.32 o 
  -6   5   4        1.05        1.87      0.84 o 
  -5   5   4      547.56      505.05     16.38 o 
  -4   5   4       20.67       17.69      2.37 o 
  -3   5   4      154.61      105.67      8.11 o 
  -2   5   4       40.69       40.06      3.36 o 
  -1   5   4      479.82      465.83     11.22 o 
   0   5   4       16.69        8.95      0.86 o 
   1   5   4        7.48       12.20      0.83 o 
   2   5   4     1192.44     1239.30     15.43 o 
   3   5   4      314.74      309.80      5.11 o 
   4   5   4      338.80      322.85      5.56 o 
   5   5   4     1401.01     1402.35     19.88 o 
   6   5   4       10.31        8.39      1.28 o 
   7   5   4     1124.87     1164.40     20.30 o 
   8   5   4      305.68      289.55      6.84 o 
   9   5   4       87.70       98.42      3.53 o 
  10   5   4      118.33      110.91      3.95 o 
  11   5   4        0.01        1.34      0.87 o 
 -11   6   4       46.09       41.85      3.07 o 
 -10   6   4       15.47       17.86      2.57 o 
  -9   6   4        1.50        4.62      1.32 o 
  -8   6   4       15.03       15.18      3.85 o 
  -7   6   4      189.70      166.13     12.34 o 
  -6   6   4      508.83      476.29     11.96 o 
  -5   6   4      267.13      255.97      7.16 o 
  -4   6   4      608.35      560.92     10.51 o 
  -3   6   4      324.43      315.89      7.81 o 
  -2   6   4       93.39       96.77      3.42 o 
  -1   6   4       82.58       81.88      3.08 o 
   0   6   4       58.17       51.57      3.75 o 
   1   6   4        0.27        0.74      0.43 o 
   2   6   4        1.63        3.75      0.60 o 
   3   6   4      127.33      124.17      4.01 o 
   4   6   4      124.73      120.96      7.73 o 
   5   6   4     1105.34     1018.98     30.99 o 
   6   6   4      690.16      703.49     12.63 o 
   7   6   4      496.87      485.21     19.61 o 
   8   6   4       40.73       42.41      3.34 o 
   9   6   4        0.94        2.33      0.87 o 
  10   6   4        0.39        1.26      0.77 o 
  11   6   4       29.73       26.85      2.10 o 
 -10   7   4       58.58       68.33      7.40 o 
  -9   7   4       24.87       26.96      2.64 o 
  -8   7   4       38.11       32.80      2.50 o 
  -7   7   4       33.17       40.26      2.72 o 
  -6   7   4       73.66       64.43      3.37 o 
  -5   7   4       48.96       41.61      2.44 o 
  -4   7   4        7.62        7.52      1.13 o 
  -3   7   4      133.14      134.04      3.81 o 
  -2   7   4      324.03      305.01      6.54 o 
  -1   7   4      123.29      116.17      3.36 o 
   0   7   4      275.60      276.56      5.88 o 
   1   7   4       61.56       61.16      2.72 o 
   2   7   4        3.07        6.71      0.79 o 
   3   7   4      227.99      212.36      4.20 o 
   4   7   4       65.51       71.40      2.60 o 
   5   7   4        0.02        1.49      1.23 o 
   6   7   4        0.25        0.45      0.60 o 
   7   7   4        0.59        0.76      0.90 o 
   8   7   4      101.07       97.62      4.38 o 
   9   7   4        0.04        1.45      0.99 o 
  10   7   4       34.99       37.04      2.89 o 
  -9   8   4      112.52      115.09      5.72 o 
  -8   8   4      194.76      189.83      9.37 o 
  -7   8   4      144.77      154.35      5.92 o 
  -6   8   4      167.40      174.66      4.88 o 
  -5   8   4        0.83        0.64      0.60 o 
  -4   8   4       61.80       47.89      2.22 o 
  -3   8   4       37.05       32.24      2.87 o 
  -2   8   4      495.51      461.69      9.20 o 
  -1   8   4      290.31      277.79      6.24 o 
   0   8   4       21.42       20.94      1.30 o 
   1   8   4      286.42      278.06      5.27 o 
   2   8   4       42.29       47.01      1.76 o 
   3   8   4       25.22       25.97      1.36 o 
   4   8   4      443.46      430.51      8.69 o 
   5   8   4        0.30        1.70      0.74 o 
   6   8   4      212.08      205.54      5.25 o 
   7   8   4       37.10       34.69      2.65 o 
   8   8   4      245.12      235.84      7.66 o 
   9   8   4       69.95       73.09      3.96 o 
  -9   9   4        3.19        6.31      1.60 o 
  -8   9   4      518.03      549.00     14.48 o 
  -7   9   4       88.28       88.95      3.45 o 
  -6   9   4       48.39       46.22      3.50 o 
  -5   9   4      685.07      663.50     12.79 o 
  -4   9   4      144.47      140.50      4.27 o 
  -3   9   4       28.79       27.12      1.78 o 
  -2   9   4       50.88       53.45      2.39 o 
  -1   9   4      180.89      176.35      4.74 o 
   0   9   4      592.68      574.87      9.50 o 
   1   9   4       84.89       86.48      2.56 o 
   2   9   4      113.35      104.21      2.87 o 
   3   9   4      347.35      318.93      5.95 o 
   4   9   4      124.35      139.72      4.09 o 
   5   9   4        2.51        4.76      1.04 o 
   6   9   4        6.21        8.65      1.57 o 
   7   9   4      173.15      181.90      6.40 o 
   8   9   4       60.56       54.27      5.13 o 
  -7  10   4      317.00      332.66      8.03 o 
  -6  10   4      234.04      224.65      6.06 o 
  -5  10   4        3.20        3.25      0.76 o 
  -4  10   4        0.19        0.23      0.64 o 
  -3  10   4      558.97      498.26     10.26 o 
  -2  10   4      139.33      119.08      3.87 o 
  -1  10   4      186.23      189.44      5.76 o 
   0  10   4        2.50        4.30      0.85 o 
   1  10   4      317.03      321.16      7.14 o 
   2  10   4      177.31      178.91      4.19 o 
   3  10   4       10.42       16.10      1.94 o 
   4  10   4      326.17      306.88      8.78 o 
   5  10   4        3.22        8.27      1.71 o 
   6  10   4       17.77       22.46      2.42 o 
   7  10   4        1.18        2.96      1.97 o 
  -6  11   4        8.45        9.28      2.00 o 
  -5  11   4       30.75       34.75      2.19 o 
  -4  11   4        9.57       13.22      1.88 o 
  -3  11   4        0.04        0.10      0.80 o 
  -2  11   4       13.34       14.21      1.95 o 
  -1  11   4       45.72       47.53      2.39 o 
   0  11   4       83.03       88.85      3.34 o 
   1  11   4      171.68      175.02      4.93 o 
   2  11   4        1.24        3.03      0.90 o 
   3  11   4      116.51      119.15      4.95 o 
   4  11   4      177.52      171.46      6.26 o 
   5  11   4        0.82        3.74      1.32 o 
  -3  12   4        0.03        1.38      0.98 o 
  -2  12   4        6.31        7.91      1.19 o 
  -1  12   4        7.11        6.82      1.21 o 
   0  12   4        8.54       10.07      1.40 o 
   1  12   4        0.08        0.57      1.08 o 
   2  12   4      122.90      120.28      4.10 o 
   3  12   4       36.67       34.71      3.65 o 
 -12   1   5      313.90      303.48      7.55 o 
 -11   1   5      156.33      147.00      4.59 o 
 -10   1   5       27.69       24.81      1.80 o 
  -9   1   5       97.84       92.57      3.23 o 
  -8   1   5       48.60       43.33      3.75 o 
  -7   1   5      345.41      323.88      8.71 o 
  -6   1   5       15.84       13.19      1.46 o 
  -5   1   5      435.77      441.11     12.14 o 
  -4   1   5      691.54      709.60     16.11 o 
  -3   1   5      150.58      147.47      4.60 o 
  -2   1   5      153.77      140.78      4.46 o 
  -1   1   5       30.12       23.25      2.27 o 
   0   1   5        0.24        1.86      0.62 o 
   1   1   5      154.42      141.16      2.70 o 
   2   1   5     1127.03     1260.25     17.36 o 
   3   1   5      259.22      237.53      3.59 o 
   4   1   5      487.26      489.06      7.66 o 
   5   1   5      505.81      478.20      7.71 o 
   6   1   5        2.89        3.79      0.66 o 
   7   1   5      119.36      108.45      2.85 o 
   8   1   5      366.60      353.67      6.52 o 
   9   1   5       99.82       96.39      3.41 o 
  10   1   5      182.51      174.83      5.08 o 
  11   1   5       55.89       54.35      3.42 o 
  12   1   5       56.56       62.96      3.91 o 
 -12   2   5       88.14       87.21      3.49 o 
 -11   2   5       55.64       61.15      4.09 o 
 -10   2   5      357.56      332.09      8.82 o 
  -9   2   5        7.36        6.57      1.06 o 
  -8   2   5      699.47      688.94     13.11 o 
  -7   2   5       71.89       57.51      2.92 o 
  -6   2   5      959.25      941.77     16.67 o 
  -5   2   5      362.44      349.64      8.51 o 
  -4   2   5       22.17       27.42      1.38 o 
  -3   2   5       17.22       13.82      1.49 o 
  -2   2   5       65.47       50.33      1.85 o 
  -1   2   5      518.80      498.58      8.94 o 
   0   2   5      974.76      999.65     21.96 o 
   1   2   5       10.17        5.09      0.73 o 
   2   2   5     1751.23     1802.68     22.82 o 
   3   2   5      207.19      232.20      3.17 o 
   4   2   5        2.85        4.63      0.60 o 
   5   2   5     1577.34     1574.91     29.58 o 
   6   2   5      911.75      921.25     13.59 o 
   7   2   5      458.46      425.45      7.32 o 
   8   2   5       24.27       22.92      1.67 o 
   9   2   5      283.11      282.60      6.83 o 
  10   2   5       33.23       29.86      2.00 o 
  11   2   5      153.42      163.29      5.08 o 
  12   2   5      105.37      102.05      5.02 o 
 -12   3   5      410.52      418.96     13.91 o 
 -11   3   5      118.40      105.85      4.80 o 
 -10   3   5       26.52       24.48      2.44 o 
  -9   3   5      223.12      221.07      7.10 o 
  -8   3   5      211.49      193.90      5.02 o 
  -7   3   5       29.67       36.14      1.85 o 
  -6   3   5      438.06      393.56      8.06 o 
  -5   3   5      264.72      254.55      6.71 o 
  -4   3   5       13.09       14.59      2.17 o 
  -3   3   5     1479.27     1550.16     25.76 o 
  -2   3   5     1598.31     1611.24     26.63 o 
  -1   3   5        3.89       10.03      0.80 o 
   0   3   5      465.71      462.01      6.59 o 
   1   3   5     1163.08     1183.25     15.58 o 
   2   3   5      833.53      914.19     14.65 o 
   3   3   5      877.87      869.39      9.89 o 
   4   3   5     2009.26     1999.75     27.41 o 
   5   3   5      993.62     1043.54     15.02 o 
   6   3   5      262.95      260.06     10.95 o 
   7   3   5       71.58       70.18      2.66 o 
   8   3   5      484.02      468.66     11.28 o 
   9   3   5       44.00       38.75      2.16 o 
  10   3   5       22.62       30.50      1.93 o 
  11   3   5       95.01       95.85      3.72 o 
 -11   4   5        2.33        5.07      1.32 o 
 -10   4   5       15.67       19.16      2.30 o 
  -9   4   5      172.82      168.05      6.06 o 
  -8   4   5       10.21        9.71      1.60 o 
  -7   4   5      196.74      180.68      6.12 o 
  -6   4   5      543.94      513.08     19.74 o 
  -5   4   5      713.38      713.36     24.28 o 
  -4   4   5       43.04       39.28      3.16 o 
  -2   4   5        0.33        0.53      0.45 o 
  -1   4   5       58.29       45.49      1.44 o 
   0   4   5        1.51        2.28      0.40 o 
   1   4   5     1005.03     1099.46     13.77 o 
   2   4   5        4.15        5.47      0.78 o 
   3   4   5      124.93      139.82      2.76 o 
   4   4   5      545.21      570.25      8.89 o 
   5   4   5     1161.51     1177.44     16.91 o 
   6   4   5       43.33       40.71      6.12 o 
   7   4   5        6.50        5.43      0.93 o 
   8   4   5        0.06        1.41      1.08 o 
   9   4   5       20.98       21.77      1.78 o 
  10   4   5        5.20        8.03      1.29 o 
  11   4   5       43.37       53.15      2.73 o 
 -11   5   5      239.77      262.26      9.57 o 
 -10   5   5        1.00        0.82      0.90 o 
  -9   5   5       70.97       72.70      3.82 o 
  -8   5   5        3.25        5.21      1.32 o 
  -7   5   5      653.39      669.75     15.98 o 
  -6   5   5      858.58      815.42     18.55 o 
  -5   5   5       65.49       67.46      3.95 o 
  -4   5   5        5.54        7.91      1.37 o 
  -3   5   5      102.66      100.46      3.05 o 
  -2   5   5      106.02       99.11      3.70 o 
  -1   5   5      162.29      163.76     10.26 o 
   0   5   5      155.37      151.36      3.68 o 
   1   5   5      307.61      269.09      4.79 o 
   2   5   5       43.24       42.76      1.51 o 
   3   5   5      281.51      268.61      6.86 o 
   4   5   5       12.77       15.55      1.05 o 
   5   5   5        0.01        0.27      0.51 o 
   6   5   5      148.39      142.10      5.09 o 
   7   5   5        4.36        3.69      0.92 o 
   8   5   5       20.50       20.77      1.87 o 
   9   5   5       26.90       26.59      1.85 o 
  10   5   5       62.18       59.32      3.55 o 
  11   5   5        4.86        6.13      1.17 o 
 -10   6   5      308.72      283.32     31.58 o 
  -9   6   5       14.08       18.85      2.37 o 
  -8   6   5      192.09      204.91      7.02 o 
  -7   6   5        7.53        7.66      1.52 o 
  -6   6   5       44.57       41.12      2.70 o 
  -5   6   5      134.42      130.65      5.00 o 
  -4   6   5      392.91      388.60      8.04 o 
  -3   6   5       34.23       33.46      1.74 o 
  -2   6   5        5.43        4.95      0.91 o 
  -1   6   5      136.36      129.99      4.36 o 
   0   6   5      108.66       86.20      2.69 o 
   1   6   5        8.05        6.61      0.78 o 
   2   6   5     1894.89     1935.85     35.99 o 
   3   6   5       68.50       62.27      2.41 o 
   4   6   5     1145.86     1138.02     19.00 o 
   5   6   5      280.10      249.78      7.47 o 
   6   6   5       31.84       27.55      2.86 o 
   7   6   5      235.63      214.08      7.20 o 
   8   6   5        7.98       12.59      1.85 o 
   9   6   5      146.49      139.39     12.53 o 
  10   6   5       12.74       15.85      2.47 o 
 -10   7   5       90.59       93.68      4.74 o 
  -9   7   5      816.54      836.47     20.02 o 
  -8   7   5        0.52        0.79      0.84 o 
  -7   7   5      209.37      212.77      7.24 o 
  -6   7   5       12.67       15.62      2.86 o 
  -5   7   5        6.17        7.53      1.13 o 
  -4   7   5       16.06       15.25      1.47 o 
  -3   7   5      187.13      171.84      4.61 o 
  -2   7   5      382.78      386.52      7.96 o 
  -1   7   5      513.54      483.68     14.51 o 
   0   7   5      130.25      113.90      3.30 o 
   1   7   5     1621.50     1609.33     22.33 o 
   2   7   5        0.08        1.54      0.58 o 
   3   7   5      408.04      427.26      8.78 o 
   4   7   5       31.63       31.85      2.22 o 
   5   7   5        0.74        1.81      0.78 o 
   6   7   5      493.88      484.04     21.22 o 
   7   7   5      249.02      256.34      7.95 o 
   8   7   5      112.07      125.32      5.22 o 
   9   7   5        6.84        6.02      1.42 o 
  -9   8   5       50.45       56.27      3.62 o 
  -8   8   5      220.37      238.52     18.45 o 
  -7   8   5        7.49        8.18      1.60 o 
  -6   8   5       80.20       69.88      3.76 o 
  -5   8   5      176.65      172.26      4.93 o 
  -4   8   5        2.04        3.17      1.16 o 
  -3   8   5      289.50      257.62      6.20 o 
  -2   8   5       30.22       33.68      1.89 o 
  -1   8   5       25.50       29.97      1.78 o 
   0   8   5      183.61      180.73      4.02 o 
   1   8   5       12.00       12.38      1.13 o 
   2   8   5      239.85      232.61      4.75 o 
   3   8   5       70.21       65.26      2.64 o 
   4   8   5      283.47      297.12      6.74 o 
   5   8   5       15.12       15.14      1.50 o 
   6   8   5       27.96       23.96      2.32 o 
   7   8   5       43.81       54.92      3.31 o 
   8   8   5       16.77       22.23      2.66 o 
   9   8   5       73.01       74.79      4.07 o 
  -8   9   5        2.69        2.13      1.28 o 
  -7   9   5       11.35       13.66      2.08 o 
  -6   9   5        3.66        6.41      1.14 o 
  -5   9   5        0.65        1.12      0.68 o 
  -4   9   5       32.13       31.59      1.92 o 
  -3   9   5        0.01        0.49      0.64 o 
  -2   9   5       26.33       27.82      1.78 o 
  -1   9   5        9.93       11.82      1.33 o 
   0   9   5       96.84       83.66      2.99 o 
   1   9   5       61.82       59.69      2.14 o 
   2   9   5       19.20       18.85      1.40 o 
   3   9   5        7.08        6.37      1.20 o 
   4   9   5        2.49        2.84      0.88 o 
   5   9   5       35.80       38.42      2.26 o 
   6   9   5        3.66        4.68      1.58 o 
   7   9   5       23.22       19.66      2.37 o 
  -6  10   5      102.93      127.63      4.43 o 
  -5  10   5        2.51        6.86      1.17 o 
  -4  10   5        0.02        1.04      0.78 o 
  -3  10   5      182.34      175.42      5.11 o 
  -2  10   5      126.42      116.65      3.90 o 
  -1  10   5        1.82        2.58      0.86 o 
   0  10   5       41.04       46.86      2.06 o 
   1  10   5       31.79       31.27      1.66 o 
   2  10   5        1.27        2.58      0.97 o 
   3  10   5       52.71       56.93      2.65 o 
   4  10   5      287.69      283.69     11.52 o 
   5  10   5       14.97       13.29      1.99 o 
   6  10   5       11.26       15.94      2.18 o 
  -5  11   5       82.35       79.46      4.68 o 
  -4  11   5      105.18      100.25      3.79 o 
  -3  11   5       13.48       21.05      1.92 o 
  -2  11   5       58.61       69.02      3.03 o 
  -1  11   5      260.92      243.00      5.49 o 
   0  11   5        6.83       10.30      1.38 o 
   1  11   5      296.87      303.06      7.21 o 
   2  11   5       12.44       18.06      3.26 o 
   3  11   5      156.40      178.68      6.46 o 
   4  11   5        1.15        1.03      1.04 o 
 -11   0   6       25.71       27.79      2.42 o 
 -10   0   6      810.32      795.57     27.24 o 
  -9   0   6       28.51       28.42      2.96 o 
  -8   0   6      584.46      600.18     20.92 o 
  -7   0   6      611.40      607.09     20.92 o 
  -6   0   6     1036.61      975.36     30.99 o 
  -5   0   6      173.23       97.89      5.53 o 
  -4   0   6      520.11      457.68     16.18 o 
  -3   0   6       13.05       14.80      2.17 o 
  -2   0   6     1091.47     1017.80     31.97 o 
  -1   0   6     1346.49     1526.60     45.00 o 
   0   0   6       84.27       67.70      3.75 o 
   1   0   6      116.10      101.10      3.34 o 
   2   0   6       17.61       11.78      1.26 o 
   3   0   6      485.60      519.32     15.69 o 
   4   0   6      139.99      107.21      5.82 o 
   5   0   6      310.64      272.82     22.40 o 
   6   0   6      151.95      165.10     14.01 o 
   7   0   6      834.63      802.88     17.56 o 
   8   0   6      490.07      458.03     11.46 o 
   9   0   6      345.99      323.53      9.04 o 
  10   0   6      296.27      285.92     11.45 o 
  11   0   6        0.06        1.18      1.38 o 
 -11   1   6       96.39       97.35      5.50 o 
 -10   1   6        5.26        9.90      1.36 o 
  -9   1   6        2.83        9.74      1.46 o 
  -8   1   6      203.92      165.44      5.72 o 
  -7   1   6      218.77      200.85      6.34 o 
  -6   1   6      196.25      200.41      6.20 o 
  -5   1   6      703.71      724.32     23.49 o 
  -4   1   6        0.06        0.49      0.70 o 
  -3   1   6     1090.90     1059.42     23.30 o 
  -2   1   6      761.76      804.05     25.46 o 
  -1   1   6      247.54      251.01      6.55 o 
   0   1   6      778.99      824.72     18.00 o 
   1   1   6       12.54       21.13      1.00 o 
   2   1   6      358.35      352.39      5.85 o 
   3   1   6       22.48       34.63      1.55 o 
   4   1   6      715.03      717.21     20.72 o 
   5   1   6       28.57       24.21      1.47 o 
   6   1   6      490.91      454.83      7.66 o 
   7   1   6       90.22       95.17      2.71 o 
   8   1   6      617.93      545.60      9.77 o 
   9   1   6      194.06      191.68      5.00 o 
  10   1   6       17.61       17.21      1.70 o 
  11   1   6       58.02       65.65      3.07 o 
 -11   2   6        1.67        1.78      1.04 o 
 -10   2   6       12.34       13.13      1.45 o 
  -9   2   6       23.52       27.17      1.77 o 
  -8   2   6        6.28        9.41      1.19 o 
  -7   2   6        0.41        2.17      0.74 o 
  -6   2   6        2.39        2.24      0.68 o 
  -5   2   6       21.98       19.96      1.36 o 
  -4   2   6      365.31      333.54      8.44 o 
  -3   2   6      184.89      140.32      7.11 o 
  -2   2   6       94.25      108.44      3.70 o 
  -1   2   6      207.15      214.07      8.62 o 
   0   2   6      458.10      494.12     12.54 o 
   1   2   6       61.59       62.96      1.60 o 
   2   2   6       28.16       21.37      1.09 o 
   3   2   6     1559.25     1649.38     30.88 o 
   4   2   6       36.92       42.07      1.60 o 
   5   2   6      824.92      790.27     11.89 o 
   6   2   6       88.58       87.12      2.52 o 
   7   2   6       58.79       51.46      1.94 o 
   8   2   6      246.02      229.12      5.81 o 
   9   2   6       21.97       24.72      1.82 o 
  10   2   6        0.17        1.84      0.78 o 
  11   2   6       28.18       24.95      2.09 o 
 -11   3   6       10.87       14.02      2.09 o 
 -10   3   6        4.91       10.35      1.74 o 
  -9   3   6       91.74       83.61      4.10 o 
  -8   3   6       95.48      111.44      4.67 o 
  -7   3   6       46.73       48.57      2.86 o 
  -6   3   6      100.64       98.90      4.18 o 
  -5   3   6        2.04        2.35      0.80 o 
  -4   3   6       54.67       53.29      3.16 o 
  -3   3   6      373.35      387.33      9.78 o 
  -2   3   6      602.38      638.86     13.88 o 
  -1   3   6        3.13        2.56      0.55 o 
   0   3   6      309.97      307.17      6.09 o 
   1   3   6        5.55        6.86      0.75 o 
   2   3   6      138.94      126.96      2.41 o 
   3   3   6      195.05      195.78      3.83 o 
   4   3   6      373.31      339.44     10.00 o 
   5   3   6      195.40      182.06      4.59 o 
   6   3   6       36.15       34.67      1.86 o 
   7   3   6       94.57       85.18      3.11 o 
   8   3   6       75.56       75.23      2.96 o 
   9   3   6       58.54       55.67      2.58 o 
  10   3   6        0.92        2.45      1.04 o 
  11   3   6       28.45       29.03      2.42 o 
 -11   4   6       88.08       91.43      4.66 o 
 -10   4   6       35.49       36.69      2.72 o 
  -9   4   6       58.08       60.26      3.48 o 
  -8   4   6      113.96      109.16      5.53 o 
  -7   4   6       67.35       69.68      3.56 o 
  -6   4   6       17.04       17.12      1.95 o 
  -5   4   6      525.54      520.87     12.90 o 
  -4   4   6       58.20       49.14      3.55 o 
  -3   4   6       31.08       30.99      3.36 o 
  -2   4   6      723.80      696.28     15.71 o 
  -1   4   6      221.55      206.59      9.87 o 
   0   4   6      357.60      336.87      6.57 o 
   1   4   6      822.85      810.53     11.84 o 
   2   4   6      233.67      248.96      4.01 o 
   3   4   6      333.90      302.91      5.36 o 
   4   4   6        8.43        8.00      0.81 o 
   5   4   6     2063.59     2065.00     33.89 o 
   6   4   6      185.39      180.27      6.50 o 
   7   4   6       85.53       84.75      3.11 o 
   8   4   6       30.71       33.10      1.93 o 
   9   4   6        5.09        7.46      1.10 o 
  10   4   6       52.26       54.63      2.73 o 
 -10   5   6       95.64       98.69      4.80 o 
  -9   5   6        0.98        1.31      0.99 o 
  -8   5   6       22.08       28.14      2.50 o 
  -7   5   6        7.30        6.11      2.47 o 
  -6   5   6       56.53       57.02      3.26 o 
  -5   5   6      116.95      118.03      4.78 o 
  -4   5   6     1355.67     1325.80     27.98 o 
  -3   5   6      987.28      966.84     21.22 o 
  -2   5   6      132.27      130.32      3.74 o 
  -1   5   6      468.44      450.53      8.59 o 
   0   5   6      502.31      493.82     14.47 o 
   1   5   6      167.37      158.99      3.43 o 
   2   5   6      504.19      495.71     10.98 o 
   3   5   6       36.41       33.01      1.68 o 
   4   5   6      521.95      504.52      9.55 o 
   5   5   6        9.21       10.55      1.68 o 
   6   5   6     1149.14     1156.68     24.77 o 
   7   5   6      290.42      285.30     10.17 o 
   8   5   6        0.47        1.64      0.72 o 
   9   5   6      145.37      153.73      4.78 o 
  10   5   6       45.49       53.00      3.10 o 
 -10   6   6       14.35       24.86      2.86 o 
  -9   6   6        2.86        2.95      1.18 o 
  -8   6   6       60.27       54.57      3.34 o 
  -7   6   6       85.66       76.56      3.96 o 
  -6   6   6       97.22       96.27      5.62 o 
  -5   6   6      115.73       99.69      4.44 o 
  -4   6   6     1429.00     1316.54     62.37 o 
  -3   6   6        4.22        5.72      1.05 o 
  -2   6   6       54.00       50.01      2.27 o 
  -1   6   6        8.82        9.19      1.09 o 
   0   6   6       81.40       77.61      2.58 o 
   1   6   6       20.11       19.47      1.17 o 
   2   6   6       21.37       17.64      1.42 o 
   3   6   6      177.39      186.00      6.25 o 
   4   6   6      165.05      163.78      4.32 o 
   5   6   6       24.84       23.39      2.13 o 
   6   6   6      154.88      161.18      5.86 o 
   7   6   6       48.35       50.22      3.06 o 
   8   6   6      130.77      149.55      5.86 o 
   9   6   6       54.10       51.52      3.34 o 
  -9   7   6       27.86       29.07      2.98 o 
  -8   7   6        0.29        1.64      0.95 o 
  -7   7   6       12.29       10.25      1.74 o 
  -6   7   6        1.02        1.73      0.90 o 
  -5   7   6        0.32        0.65      2.57 o 
  -4   7   6      192.26      181.51      5.01 o 
  -3   7   6      317.11      299.55      6.87 o 
  -2   7   6        5.88        8.40      1.13 o 
  -1   7   6      120.34      125.71      4.39 o 
   0   7   6        2.46        3.40      0.87 o 
   1   7   6      192.30      173.30      3.85 o 
   2   7   6      284.32      250.12      5.86 o 
   3   7   6        6.27       11.37      2.03 o 
   4   7   6      125.25      118.40      3.68 o 
   5   7   6       34.66       36.35      2.75 o 
   6   7   6       72.44       71.84      4.74 o 
   7   7   6        0.71        0.30      1.48 o 
   8   7   6        0.02        2.15      1.09 o 
   9   7   6       16.86       27.26      3.26 o 
  -8   8   6       14.89       21.13      2.58 o 
  -7   8   6      206.33      212.99     20.23 o 
  -6   8   6       24.10       26.43      2.64 o 
  -5   8   6       51.76       52.25      3.26 o 
  -4   8   6       34.09       38.71      2.17 o 
  -3   8   6       99.30       90.56      3.53 o 
  -2   8   6       19.93       19.78      1.68 o 
  -1   8   6        1.71        3.10      0.82 o 
   0   8   6      119.30      118.83      3.20 o 
   1   8   6      511.42      499.39      8.46 o 
   2   8   6      294.89      274.48      6.47 o 
   3   8   6      655.61      625.51     11.93 o 
   4   8   6      160.97      149.41      7.72 o 
   5   8   6      107.86      105.25      4.66 o 
   6   8   6      211.59      220.39      7.46 o 
   7   8   6      210.28      236.19      7.94 o 
   8   8   6       26.94       30.21      3.06 o 
  -7   9   6        2.95        7.80      1.67 o 
  -5   9   6       61.02       57.50      3.09 o 
  -4   9   6       27.73       30.38      2.00 o 
  -3   9   6        5.80       10.19      1.38 o 
  -2   9   6      319.44      318.21      7.43 o 
  -1   9   6      575.60      545.36     11.00 o 
   0   9   6      271.99      263.80      6.24 o 
   1   9   6       84.00       93.07      2.84 o 
   2   9   6      214.02      229.83      5.91 o 
   3   9   6       85.88       86.74      3.28 o 
   4   9   6       51.78       55.34      2.61 o 
   5   9   6        1.98        4.63      1.32 o 
   6   9   6      366.50      396.14     11.30 o 
  -5  10   6       25.14       30.96      2.23 o 
  -4  10   6       37.79       38.72      2.29 o 
  -3  10   6        0.42        2.62      1.06 o 
  -2  10   6      219.90      221.86      6.04 o 
  -1  10   6       69.64       72.94      2.69 o 
   0  10   6       36.14       37.50      1.90 o 
   1  10   6       83.99       85.01      3.26 o 
   2  10   6      109.48      116.70      4.01 o 
   3  10   6       62.73       64.18      2.91 o 
   4  10   6       12.55       11.20      1.52 o 
   5  10   6      233.79      256.55      6.67 o 
  -3  11   6       31.09       32.30      2.19 o 
  -2  11   6        3.97        8.83      1.39 o 
  -1  11   6      172.70      174.58      4.57 o 
   0  11   6       17.04       21.95      1.73 o 
   1  11   6        2.16        5.23      1.24 o 
   2  11   6       20.41       27.58      2.09 o 
 -11   1   7       32.24       33.50      2.86 o 
 -10   1   7      161.63      171.73      5.16 o 
  -9   1   7       30.89       31.98      1.97 o 
  -8   1   7      108.23      103.50      4.38 o 
  -7   1   7      142.97      139.74      5.16 o 
  -6   1   7       69.22       57.75      2.98 o 
  -5   1   7      165.07      186.70      8.29 o 
  -4   1   7      291.43      281.44     11.25 o 
  -3   1   7        1.42        2.50      0.90 o 
  -2   1   7      124.54      103.81      5.72 o 
  -1   1   7      131.15      137.31      4.39 o 
   0   1   7      412.91      408.07      9.98 o 
   1   1   7        4.17        1.52      0.48 o 
   2   1   7      482.79      447.20      7.30 o 
   3   1   7       64.43       65.30      2.72 o 
   4   1   7      281.30      240.82      4.67 o 
   5   1   7        1.47        3.39      0.59 o 
   6   1   7        0.25        1.64      0.69 o 
   7   1   7      547.45      521.54      8.87 o 
   8   1   7       34.56       34.82      1.67 o 
   9   1   7       10.07       13.36      1.52 o 
  10   1   7       73.16       84.16      3.41 o 
 -11   2   7      362.24      363.55     13.03 o 
 -10   2   7       51.75       53.23      3.42 o 
  -9   2   7      298.86      295.54      9.06 o 
  -8   2   7      128.05      124.05      8.88 o 
  -7   2   7       48.08       36.60      1.97 o 
  -6   2   7      247.42      232.20      7.42 o 
  -5   2   7      171.76      160.12      5.64 o 
  -4   2   7       55.22       49.26      2.58 o 
  -3   2   7     1228.09     1231.55     21.45 o 
  -2   2   7        7.42        7.90      1.12 o 
  -1   2   7      491.28      459.15      8.83 o 
   0   2   7      320.41      315.26      6.44 o 
   1   2   7      942.28      972.86     16.67 o 
   2   2   7        0.21        1.70      0.66 o 
   3   2   7      368.65      320.71     11.45 o 
   4   2   7     1180.06     1207.93     20.65 o 
   5   2   7       17.43       16.92      1.44 o 
   6   2   7      612.35      544.40     15.66 o 
   7   2   7       59.56       52.85      2.43 o 
   8   2   7       12.88       16.74      1.63 o 
   9   2   7      123.23      122.35      4.14 o 
  10   2   7       79.41       72.67      5.01 o 
 -10   3   7       51.56       51.22      3.35 o 
  -9   3   7       39.72       43.62      3.00 o 
  -8   3   7        5.50       11.53      1.81 o 
  -7   3   7       52.87       49.83      3.06 o 
  -6   3   7       13.58       11.37      1.66 o 
  -5   3   7      524.52      490.84     28.72 o 
  -4   3   7       53.48       57.48      3.06 o 
  -3   3   7       10.09        8.14      1.40 o 
  -2   3   7      967.90      930.96     27.04 o 
  -1   3   7       35.70       33.91      1.62 o 
   0   3   7     1260.49     1202.71     20.33 o 
   1   3   7        2.20        4.48      0.66 o 
   2   3   7     1099.38     1088.43     27.67 o 
   3   3   7      114.54      115.83      3.76 o 
   4   3   7      225.93      197.22      4.93 o 
   5   3   7      404.40      395.78     10.03 o 
   6   3   7      215.96      213.74      6.89 o 
   7   3   7      106.64      112.35      3.68 o 
   8   3   7      123.60      124.51      4.10 o 
   9   3   7        0.02        1.79      0.72 o 
  10   3   7       19.22       24.05      2.01 o 
 -10   4   7      147.48      163.83     10.76 o 
  -9   4   7       15.32       14.16      3.85 o 
  -8   4   7        0.54        1.48      0.84 o 
  -7   4   7       19.39       25.64      2.51 o 
  -6   4   7        0.10        1.47      0.89 o 
  -5   4   7      976.94      909.48     22.01 o 
  -4   4   7       11.22       12.20      1.67 o 
  -3   4   7       39.44       42.91      2.61 o 
  -2   4   7      552.68      562.93     19.74 o 
  -1   4   7      179.11      172.65     13.82 o 
   0   4   7      377.21      392.64      9.77 o 
   1   4   7      235.89      230.19      5.26 o 
   2   4   7       49.36       51.83      2.79 o 
   3   4   7       13.28       13.10      1.61 o 
   4   4   7       50.87       49.43      4.44 o 
   5   4   7      296.83      288.39      6.67 o 
   6   4   7      398.43      384.45      8.31 o 
   7   4   7        1.02        5.28      0.95 o 
   8   4   7       12.15       13.94      1.52 o 
   9   4   7        2.84        3.99      0.90 o 
  -9   5   7        0.20        0.82      0.90 o 
  -8   5   7       50.07       42.03      2.98 o 
  -7   5   7        0.07        1.80      1.18 o 
  -6   5   7       27.32       26.29      2.58 o 
  -5   5   7      148.25      145.37      5.62 o 
  -4   5   7      574.51      561.13     13.94 o 
  -3   5   7      385.66      422.77     11.12 o 
  -2   5   7       67.43       69.59      3.51 o 
  -1   5   7        8.53        8.62      2.07 o 
   0   5   7      115.77      108.72      3.54 o 
   1   5   7       49.91       40.48      1.94 o 
   2   5   7      101.68       92.18      2.96 o 
   3   5   7      503.14      499.39      9.58 o 
   4   5   7       78.12       69.39      3.85 o 
   5   5   7        1.05        2.82      1.09 o 
   6   5   7       16.11       18.54      2.16 o 
   7   5   7       19.99       18.48      2.22 o 
   8   5   7       35.44       37.58      2.72 o 
   9   5   7        0.85        1.35      0.90 o 
  -9   6   7      136.67      148.04      6.26 o 
  -8   6   7       80.49       89.82      4.60 o 
  -7   6   7       42.69       42.43      2.98 o 
  -6   6   7      262.96      263.54      8.54 o 
  -5   6   7        0.99        3.06      1.12 o 
  -4   6   7        2.28        0.73      0.90 o 
  -3   6   7        2.08        4.28      1.32 o 
  -2   6   7       98.04       94.21      4.27 o 
  -1   6   7      372.58      379.25      7.82 o 
   0   6   7       56.26       57.16      2.29 o 
   1   6   7     1211.07     1244.95     20.92 o 
   2   6   7      660.46      636.64     11.87 o 
   3   6   7      538.66      517.06     10.07 o 
   4   6   7      248.22      246.62      7.68 o 
   5   6   7      133.92      135.00      5.30 o 
   6   6   7        2.91        4.30      1.38 o 
   7   6   7      120.56      123.90      5.30 o 
   8   6   7       47.53       51.75      3.45 o 
  -8   7   7       64.22       60.05      3.82 o 
  -7   7   7      185.65      199.03      7.36 o 
  -6   7   7       26.62       27.60      2.78 o 
  -5   7   7       34.07       38.07      2.96 o 
  -4   7   7      257.09      243.38      7.98 o 
  -3   7   7      154.96      156.91      7.99 o 
  -2   7   7      278.76      279.23      9.02 o 
  -1   7   7       27.11       25.66      2.02 o 
   0   7   7      331.52      326.69      6.19 o 
   1   7   7       54.14       52.77      2.44 o 
   2   7   7      279.05      268.14      6.34 o 
   3   7   7      170.02      165.91      4.61 o 
   4   7   7      295.52      302.49      9.00 o 
   5   7   7      806.96      800.28     18.75 o 
   6   7   7       10.43       13.29      1.95 o 
   7   7   7        5.13       10.96      1.81 o 
  -7   8   7       36.49       34.58      7.30 o 
  -6   8   7      163.74      159.25      6.46 o 
  -5   8   7      218.59      204.51      7.42 o 
  -4   8   7       36.33       36.66      2.78 o 
  -3   8   7        4.67        8.05      1.25 o 
  -2   8   7        0.12        0.65      1.10 o 
  -1   8   7        0.03        0.96      0.69 o 
   0   8   7       16.86       15.48      1.30 o 
   1   8   7      213.85      204.94      5.44 o 
   2   8   7       91.95       84.63      3.29 o 
   3   8   7      248.96      245.86      6.16 o 
   4   8   7       60.24       66.90      3.82 o 
   5   8   7        8.25       13.61      3.16 o 
   6   8   7       13.57       24.72      2.47 o 
  -6   9   7        3.67        6.80      1.67 o 
  -5   9   7        3.18        1.67      1.68 o 
  -4   9   7       15.76       18.07      1.85 o 
  -3   9   7        4.18        6.41      1.20 o 
  -2   9   7       16.95       22.57      1.89 o 
  -1   9   7       17.20       13.50      1.65 o 
   0   9   7       31.35       30.30      1.93 o 
   1   9   7        0.78        1.44      0.87 o 
   2   9   7        7.27        8.69      1.28 o 
   3   9   7        1.97        2.68      0.87 o 
   4   9   7        0.33        1.76      1.09 o 
   5   9   7        0.12        1.39      1.09 o 
  -3  10   7        9.83       11.63      1.62 o 
  -2  10   7        0.28        0.62      0.80 o 
  -1  10   7      151.63      161.14      4.37 o 
   0  10   7       87.73       81.72      3.53 o 
   1  10   7       42.41       43.40      2.47 o 
   2  10   7       30.83       30.74      3.06 o 
   3  10   7       88.11      100.38      3.77 o 
 -10   0   8      175.73      175.65      9.28 o 
  -9   0   8        0.04        1.97      1.18 o 
  -8   0   8       27.63       41.84      3.95 o 
  -7   0   8      300.66      263.68     11.64 o 
  -6   0   8       87.34       78.94      5.33 o 
  -4   0   8      861.60      837.21     27.83 o 
  -3   0   8      241.80      228.74     10.26 o 
  -2   0   8      246.71      248.28     11.05 o 
  -1   0   8     1602.21     1696.72     50.72 o 
   0   0   8      221.44      219.87      6.20 o 
   1   0   8      177.69      171.15     11.25 o 
   3   0   8      182.46      205.88      6.00 o 
   4   0   8       47.04       38.05      2.22 o 
   5   0   8       69.46       53.56      3.06 o 
   6   0   8       76.32       72.17      3.55 o 
   7   0   8      100.42       96.06      4.12 o 
   8   0   8       21.54       28.26      2.37 o 
   9   0   8      523.85      475.84     18.55 o 
 -10   1   8        0.06        2.18      1.09 o 
  -9   1   8       86.18       85.48      4.84 o 
  -8   1   8       65.01       68.64      3.62 o 
  -7   1   8      166.69      152.48      5.64 o 
  -6   1   8       58.49       54.59      3.06 o 
  -5   1   8      274.97      236.28     31.97 o 
  -4   1   8      197.33      198.15      9.67 o 
  -3   1   8      147.84      126.32      4.94 o 
  -2   1   8     1146.62     1245.24     28.05 o 
  -1   1   8      334.13      334.77      8.71 o 
   0   1   8       58.10       59.27      2.23 o 
   1   1   8      703.74      685.89     10.56 o 
   2   1   8      103.04       99.34      3.84 o 
   3   1   8       85.13       69.96      3.56 o 
   4   1   8       15.35       20.50      1.51 o 
   5   1   8       53.12       50.45      2.59 o 
   6   1   8        3.92        2.33      0.74 o 
   7   1   8       30.28       38.91      2.08 o 
   8   1   8      155.23      143.11      4.70 o 
   9   1   8       98.91      102.85      3.80 o 
 -10   2   8        5.19       12.33      2.02 o 
  -9   2   8       26.53       29.75      2.70 o 
  -8   2   8        4.75        7.03      2.66 o 
  -7   2   8       17.19       12.20      1.81 o 
  -6   2   8       14.52       17.30      2.08 o 
  -5   2   8       16.11       18.23      3.55 o 
  -4   2   8       17.77       20.93      2.09 o 
  -3   2   8       93.18       80.45      4.11 o 
  -2   2   8        8.98        9.09      2.86 o 
  -1   2   8      298.16      309.53      6.60 o 
   0   2   8       84.32       78.39      2.65 o 
   1   2   8       15.26       18.04      1.39 o 
   2   2   8      162.05      163.08      4.32 o 
   3   2   8      169.34      182.97      6.52 o 
   4   2   8      100.97       93.56      3.11 o 
   5   2   8       35.17       32.30      1.86 o 
   6   2   8       62.10       58.70      2.54 o 
   7   2   8       14.95       12.98      1.52 o 
   8   2   8        7.61        9.93      1.33 o 
   9   2   8       12.24       14.39      1.59 o 
  -9   3   8        7.73        9.18      1.81 o 
  -8   3   8      109.87      119.81      5.30 o 
  -7   3   8        7.96        5.13      1.38 o 
  -6   3   8       70.36       68.77      3.76 o 
  -5   3   8        9.71       12.43      2.17 o 
  -4   3   8      401.00      417.37     13.42 o 
  -3   3   8       30.16       30.23      2.27 o 
  -2   3   8       41.87       44.85      2.70 o 
  -1   3   8      513.63      513.49     21.02 o 
   0   3   8      113.71      107.29      4.24 o 
   1   3   8       77.64       77.54      3.56 o 
   2   3   8       58.21       52.78      2.86 o 
   3   3   8       20.02       18.90      1.48 o 
   4   3   8      356.66      361.20     11.48 o 
   5   3   8      123.08      124.91      3.91 o 
   6   3   8      689.17      623.24     18.01 o 
   7   3   8       52.23       42.70      2.40 o 
   8   3   8        0.21        2.95      0.84 o 
   9   3   8       12.14       24.12      1.97 o 
  -9   4   8       19.23       16.11      2.23 o 
  -8   4   8        2.96        4.93      1.32 o 
  -7   4   8       42.91       44.60      3.12 o 
  -6   4   8       28.13       33.23      3.16 o 
  -5   4   8      129.50      122.66     10.95 o 
  -4   4   8       13.55       15.33      2.02 o 
  -3   4   8      920.50      935.09     21.19 o 
  -2   4   8      224.77      220.34      7.11 o 
  -1   4   8      521.38      505.38     12.16 o 
   0   4   8      982.92     1015.91     21.72 o 
   1   4   8        9.96       10.72      1.60 o 
   2   4   8      264.17      256.92      7.60 o 
   3   4   8       12.45       14.30      1.88 o 
   4   4   8      199.48      186.68      6.35 o 
   5   4   8      126.13      120.48      4.95 o 
   6   4   8       50.36       41.71      3.85 o 
   7   4   8        0.52        3.53      1.13 o 
   8   4   8        3.89        5.36      1.28 o 
  -8   5   8       17.76       17.48      2.37 o 
  -7   5   8        2.41        5.52      1.32 o 
  -6   5   8       24.53       22.67      4.74 o 
  -5   5   8      514.34      512.39     15.39 o 
  -4   5   8      867.58      869.68     20.26 o 
  -3   5   8      367.21      357.63     10.23 o 
  -2   5   8      615.81      646.76     15.78 o 
  -1   5   8      571.79      585.54     13.82 o 
   0   5   8       90.71       89.50      7.89 o 
   1   5   8      461.21      460.68     26.25 o 
   2   5   8        3.61        3.16      1.12 o 
   3   5   8      174.01      173.89      6.14 o 
   4   5   8      110.36      104.70      4.53 o 
   5   5   8       52.21       51.78      3.14 o 
   6   5   8       46.80       45.27      2.93 o 
   7   5   8        9.86       17.89      2.22 o 
   8   5   8       73.75       89.64      5.72 o 
  -8   6   8        5.74        8.87      1.74 o 
  -7   6   8       49.62       37.76      2.92 o 
  -6   6   8       52.94       39.86      6.02 o 
  -5   6   8       22.74       26.41      2.86 o 
  -4   6   8      174.33      168.28     12.14 o 
  -3   6   8      301.30      295.60      9.67 o 
  -2   6   8       41.92       41.03      2.89 o 
  -1   6   8       95.85       87.78      3.96 o 
   0   6   8      240.48      226.63      7.26 o 
   1   6   8       21.65       20.74      1.71 o 
   2   6   8        6.42        9.18      1.19 o 
   3   6   8        5.40        2.76      1.12 o 
   4   6   8       36.89       38.35      4.14 o 
   5   6   8       25.05       28.14      2.47 o 
   6   6   8        0.49        1.16      0.95 o 
   7   6   8       63.92       64.81      5.53 o 
  -7   7   8        2.77        6.51      1.78 o 
  -6   7   8      140.89      136.38      7.89 o 
  -5   7   8       22.76       17.93      2.37 o 
  -4   7   8        2.46        4.92      1.34 o 
  -3   7   8      149.14      136.07      5.64 o 
  -2   7   8       15.24       18.75      2.32 o 
  -1   7   8       46.69       48.75      3.95 o 
   0   7   8       63.26       61.94      2.72 o 
   1   7   8       14.33       16.60      2.24 o 
   2   7   8       54.50       52.40      2.43 o 
   3   7   8      221.65      191.92      6.91 o 
   4   7   8       25.92       28.60      5.82 o 
   5   7   8      126.48      123.66      5.37 o 
   6   7   8        0.20        3.65      1.26 o 
  -5   8   8       90.83      118.72      5.59 o 
  -4   8   8       13.17       14.75      2.32 o 
  -3   8   8      143.37      152.94      6.21 o 
  -2   8   8       33.12       37.11      2.84 o 
  -1   8   8        5.65        8.07      1.23 o 
   0   8   8      284.07      275.54      6.80 o 
   1   8   8       42.23       39.55      2.20 o 
   2   8   8      287.77      266.70      6.67 o 
   3   8   8       13.45       14.47      2.02 o 
   4   8   8       14.74       17.72      2.36 o 
   5   8   8       19.07       18.58      2.42 o 
  -3   9   8        9.63       10.04      1.94 o 
  -2   9   8       79.56       88.04      4.14 o 
  -1   9   8      144.91      149.82      4.97 o 
   0   9   8       40.13       47.06      3.12 o 
   1   9   8       45.85       53.29      3.86 o 
   2   9   8        1.35        3.53      1.11 o 
   3   9   8      358.84      364.39     10.88 o 
  -9   1   9       17.54       21.97      2.51 o 
  -8   1   9      128.04      123.30      5.44 o 
  -7   1   9       89.65       79.93      5.92 o 
  -6   1   9        5.45        8.49      2.37 o 
  -5   1   9      190.47      162.43      8.88 o 
  -4   1   9       59.97       62.05      3.40 o 
  -3   1   9      152.47      139.26      5.56 o 
  -2   1   9      280.20      291.33      9.13 o 
  -1   1   9      159.54      161.41      8.39 o 
   0   1   9        0.02       -0.08      0.57 o 
   1   1   9      134.08      129.18      3.84 o 
   2   1   9       43.79       44.81      2.89 o 
   3   1   9      414.66      416.32      8.73 o 
   4   1   9      197.00      191.91      7.47 o 
   5   1   9      131.93      136.50      4.14 o 
   6   1   9       42.84       45.13      2.50 o 
   7   1   9      148.73      149.76      6.20 o 
   8   1   9        0.82        3.18      1.28 o 
  -8   2   9        8.86       10.61      1.87 o 
  -7   2   9      389.77      420.30     11.98 o 
  -6   2   9      236.89      211.30     21.41 o 
  -5   2   9        2.02        2.37      1.48 o 
  -4   2   9      555.94      555.48     14.16 o 
  -3   2   9       64.40       70.27      5.33 o 
  -2   2   9      290.40      303.68      8.96 o 
  -1   2   9       49.87       44.09      2.58 o 
   0   2   9      189.06      184.41      6.07 o 
   1   2   9      218.32      219.23      5.46 o 
   2   2   9      318.96      297.82      6.79 o 
   3   2   9      176.60      162.05      4.51 o 
   4   2   9       42.60       33.13      1.90 o 
   5   2   9      129.79      120.67      3.87 o 
   6   2   9        6.74       18.91      1.67 o 
   7   2   9        0.34        2.63      0.96 o 
   8   2   9      337.69      318.76      9.39 o 
  -8   3   9       40.05       36.73      4.44 o 
  -7   3   9       18.52       23.20      2.58 o 
  -6   3   9      278.22      298.17     13.03 o 
  -5   3   9      349.95      332.40     10.00 o 
  -4   3   9        1.71        2.86      1.04 o 
  -3   3   9      481.88      493.62     14.70 o 
  -2   3   9      209.09      206.43      6.92 o 
  -1   3   9      526.27      542.47     13.06 o 
   0   3   9       65.46       58.21      3.20 o 
   1   3   9      469.42      465.39     19.34 o 
   2   3   9       29.99       36.22      2.76 o 
   3   3   9       59.05       54.97      3.21 o 
   4   3   9       43.74       45.12      2.79 o 
   5   3   9       49.88       59.55      4.14 o 
   6   3   9        0.50        3.55      1.12 o 
   7   3   9      432.19      423.26     12.34 o 
  -8   4   9       17.70       24.56      2.72 o 
  -7   4   9        8.51       12.41      4.24 o 
  -6   4   9        4.50       14.29      3.26 o 
  -5   4   9       71.57       84.69      4.35 o 
  -4   4   9      162.50      161.89      6.24 o 
  -3   4   9      170.40      183.49      7.20 o 
  -2   4   9       33.69       35.53      2.74 o 
  -1   4   9      373.55      380.79     10.06 o 
   0   4   9      167.29      166.98      6.00 o 
   1   4   9       93.14       99.51      4.39 o 
   2   4   9        9.55       11.60      1.66 o 
   3   4   9       11.59       19.37      2.16 o 
   4   4   9       28.35       26.48      2.44 o 
   5   4   9        1.54        0.73      0.90 o 
   6   4   9       11.46       14.83      2.37 o 
   7   4   9        7.34        9.23      1.66 o 
  -7   5   9       56.21       43.41      6.71 o 
  -6   5   9        5.17        6.13      1.46 o 
  -5   5   9       68.39       73.36      4.16 o 
  -4   5   9      201.79      210.17      7.44 o 
  -3   5   9       32.20       30.82      2.70 o 
  -2   5   9       23.07       28.71      2.55 o 
  -1   5   9       42.36       40.73      2.70 o 
   0   5   9        6.20        8.84      1.87 o 
   1   5   9       30.08       33.91      2.64 o 
   2   5   9       59.00       53.65      3.21 o 
   3   5   9        1.33        2.37      1.97 o 
   4   5   9       41.58       38.81      2.79 o 
   5   5   9       26.29       28.42      2.61 o 
   6   5   9       28.83       24.43      2.66 o 
  -6   6   9       59.01       60.56     17.17 o 
  -5   6   9      263.19      238.18     40.95 o 
  -4   6   9      166.91      172.65      6.73 o 
  -3   6   9       32.95       29.04      3.75 o 
  -2   6   9      798.94      837.21     36.81 o 
   0   6   9      136.66      138.83      5.65 o 
   1   6   9       74.41       67.80      3.76 o 
   2   6   9        0.49        1.09      0.98 o 
   3   6   9       51.48       53.98      3.34 o 
   4   6   9       31.18       37.52      3.75 o 
   5   6   9       65.33       66.94      3.90 o 
  -5   7   9      415.58      400.17     12.02 o 
  -4   7   9       11.22        9.41      1.99 o 
  -3   7   9      424.98      483.24     13.45 o 
  -2   7   9       63.52       68.37      3.98 o 
  -1   7   9       21.51       28.03      4.74 o 
   0   7   9        0.99        2.23      0.99 o 
   1   7   9       67.76       64.56      3.77 o 
   2   7   9      272.94      258.95     10.56 o 
   3   7   9        1.23        2.07      1.12 o 
   4   7   9      217.50      220.44     22.20 o 
  -3   8   9       22.10       22.90      2.70 o 
  -2   8   9       42.76       41.80      3.85 o 
  -1   8   9        0.22        0.22      1.04 o 
   0   8   9       61.83       63.15      3.77 o 
   1   8   9        0.02        2.37      1.12 o 
   2   8   9        4.64        5.79      1.46 o 
  -5   0  10        5.52        6.51      1.97 o 
  -4   0  10       10.41       12.83      2.76 o 
  -3   0  10       49.05       67.70      5.53 o 
  -2   0  10      123.62      142.10      8.68 o 
  -1   0  10      345.93      348.54     13.62 o 
   0   0  10      111.51      114.47      6.51 o 
   1   0  10      578.79      569.78     20.13 o 
   2   0  10      469.33      460.45     16.97 o 
   3   0  10       62.94       52.10      4.34 o 
   4   0  10       13.07       21.32      2.96 o 
   5   0  10        1.46       -0.39      1.18 o 
   6   0  10       57.82       59.80      4.74 o 
  -7   1  10      213.67      238.91      8.30 o 
  -6   1  10       53.15       42.24      4.34 o 
  -5   1  10      111.68       96.12      6.91 o 
  -4   1  10       32.69       28.81      3.95 o 
  -3   1  10        0.70        2.57      1.78 o 
  -2   1  10      114.20      126.71      8.29 o 
  -1   1  10       83.57       75.89      3.95 o 
   0   1  10      102.67      108.81      3.61 o 
   1   1  10       12.21       19.73      5.72 o 
   2   1  10      441.58      410.47     11.02 o 
   3   1  10      473.81      479.25     12.56 o 
   4   1  10       58.88       66.38      3.49 o 
   5   1  10       49.52       57.79      3.36 o 
   6   1  10        0.58       -0.13      0.76 o 
  -7   2  10      127.80      131.97      6.91 o 
  -6   2  10       31.21       30.33      2.93 o 
  -5   2  10       17.96       21.78      2.50 o 
  -4   2  10       37.93       41.90      3.03 o 
  -3   2  10        0.08        1.43      0.90 o 
  -2   2  10       36.93       37.94      2.86 o 
  -1   2  10      278.31      288.74     12.24 o 
   0   2  10       52.44       60.25      3.35 o 
   1   2  10        0.02        0.89      0.84 o 
   2   2  10      195.50      196.23      6.69 o 
   3   2  10       23.73       24.14      2.30 o 
   4   2  10        0.31        1.64      0.90 o 
   5   2  10       19.44       21.15      2.23 o 
   6   2  10        4.06        6.26      1.32 o 
  -6   3  10       15.71       14.60      2.30 o 
  -5   3  10      315.67      338.26     10.46 o 
  -4   3  10       48.03       48.73      3.26 o 
  -3   3  10        0.02        2.21      1.04 o 
  -2   3  10       49.20       55.12      3.36 o 
  -1   3  10       36.02       40.85      3.95 o 
   0   3  10       45.58       46.18      3.00 o 
   1   3  10       31.21       32.29      2.64 o 
   2   3  10        1.22        1.97      0.98 o 
   3   3  10       10.20       13.91      3.95 o 
   4   3  10        0.11        0.64      1.09 o 
   5   3  10       73.46       76.20      4.64 o 
   6   3  10       55.40       59.70      3.56 o 
  -6   4  10       84.75      103.72      5.20 o 
  -5   4  10        0.03       -0.30      0.84 o 
  -4   4  10      466.27      508.14     13.88 o 
  -3   4  10      172.05      180.68     11.15 o 
  -2   4  10      244.52      264.92     14.11 o 
  -1   4  10      219.94      225.78     10.85 o 
   0   4  10      106.56      112.89      5.02 o 
   1   4  10      163.37      166.11      6.21 o 
   2   4  10        9.60       14.00      2.02 o 
   3   4  10        0.04        0.61      0.80 o 
   4   4  10       76.41       89.02      4.47 o 
   5   4  10       15.89       23.72      2.58 o 
  -5   5  10      118.24      137.99      7.50 o 
  -4   5  10       58.25       67.51      4.44 o 
  -3   5  10      282.64      330.18     15.59 o 
  -2   5  10      144.16      156.11     10.46 o 
   0   5  10      383.68      389.03     26.74 o 
   1   5  10      163.65      164.92      6.35 o 
   2   5  10        1.81        2.41      1.18 o 
   3   5  10       27.41       28.81      3.65 o 
   4   5  10        8.25        6.42      1.46 o 
  -3   6  10        0.03       -0.39      0.98 o 
  -2   6  10        2.09        0.59      1.78 o 
  -1   6  10      431.09      440.00     13.12 o 
   0   6  10        0.74        2.17      1.12 o 
   1   6  10        0.02        0.39      1.04 o 
   2   6  10       19.03       25.13      2.72 o 
   3   6  10      105.34       94.84      4.81 o 
  -5   1  11        0.14        1.89      1.18 o 
  -4   1  11        5.16        6.99      1.61 o 
  -3   1  11        2.49        4.57      2.37 o 
  -2   1  11       68.75       87.63      7.11 o 
   0   1  11       22.13       21.51      3.16 o 
   1   1  11       44.13       44.41      4.14 o 
   2   1  11       58.70       70.66      5.33 o 
   3   1  11       60.71       60.00      4.93 o 
   4   1  11       45.24       45.59      4.34 o 
  -4   2  11       12.39       11.96      2.13 o 
  -3   2  11      363.28      397.01     15.00 o 
  -2   2  11       14.09       21.12      4.14 o 
  -1   2  11       20.59       23.68      3.55 o 
   0   2  11      462.65      461.63     17.96 o 
   1   2  11       20.73       27.43      3.75 o 
   2   2  11       14.08       18.35      3.16 o 
   3   2  11        3.98        2.57      1.58 o 
  -4   3  11      209.18      223.21      8.09 o 
  -3   3  11       40.17       42.03      3.13 o 
  -2   3  11      122.18      146.05     10.07 o 
  -1   3  11       20.55       25.26      3.75 o 
   0   3  11       86.64      102.49      4.74 o 
   1   3  11      113.15      128.59      5.51 o 
   2   3  11       72.36       84.38      4.39 o 
   3   3  11       47.57       58.21      3.56 o 
  -2   4  11       85.79       99.87      8.29 o 
  -1   4  11       56.20       56.45      5.13 o 
   0   4  11       52.21       57.04      5.43 o 
   1   4  11       11.88       17.97      2.37 o 
                                                 
